# Supplementary material for: Trypanosoma cruzi reservoir—triatomine vector co-occurrence networks reveal meta-community effects by synanthropic mammals on geographic dispersal
Source: PeerJ. 2017 Apr 12;5:e3152. doi: 10.7717/peerj.3152 (PMC5391790; doi:10.7717/peerj.3152)
Supplement: Table S2 — The list also includes the mammals traits (in binary form) related with T. cruzi reports and Synanthropic behavior. [file peerj-05-3152-s002.xlsx]

## Sheet: Supplemental table S2
idSpeciEs_Triatominae	Species_Triatominae_name	idSpecies_Mammal	Species_Mammal_name	Epsilon	Mammal_order	decile	Tcruzi_m	Synanthropic_m
365	Triatoma dimidiata golfo	366	Alouatta palliata	8.06096	Primates	8	0	0
239	Triatoma dimidiata yucatan	366	Alouatta palliata	2.63161	Primates	10	0	0
239	Triatoma dimidiata yucatan	384	Alouatta pigra	9.77841	Primates	7	0	0
475	Triatoma protracta	507	Ammospermophilus harrisii	6.06082	Rodentia	9	0	0
381	Triatoma uhleri	507	Ammospermophilus harrisii	5.11965	Rodentia	9	0	0
516	Triatoma sonoriana	507	Ammospermophilus harrisii	3.40458	Rodentia	10	0	0
24	Triatoma peninsularis	38	Ammospermophilus leucurus	17.0899	Rodentia	4	1	0
40	Triatoma rubida	38	Ammospermophilus leucurus	13.6908	Rodentia	5	1	0
193	Dipetalogaster maxima	38	Ammospermophilus leucurus	12.7596	Rodentia	6	1	0
171	Paratriatoma hirsuta	38	Ammospermophilus leucurus	9.9825	Rodentia	7	1	0
475	Triatoma protracta	38	Ammospermophilus leucurus	3.13235	Rodentia	10	1	0
289	Triatoma pallidipennis	280	Anoura geoffroyi	5.72334	Chiroptera	9	0	0
365	Triatoma dimidiata golfo	280	Anoura geoffroyi	3.66957	Chiroptera	10	0	0
172	Triatoma brailovskyi	280	Anoura geoffroyi	3.29077	Chiroptera	10	0	0
7	Triatoma dimidiata pacifico	280	Anoura geoffroyi	3.17693	Chiroptera	10	0	0
319	Triatoma barberi	280	Anoura geoffroyi	2.88016	Chiroptera	10	0	0
491	Triatoma longipennis	280	Anoura geoffroyi	2.45958	Chiroptera	10	0	0
374	Triatoma neotomae	161	Antrozous pallidus	6.07559	Chiroptera	9	0	0
40	Triatoma rubida	161	Antrozous pallidus	5.97739	Chiroptera	9	0	0
193	Dipetalogaster maxima	161	Antrozous pallidus	4.5458	Chiroptera	9	0	0
524	Triatoma woodi	161	Antrozous pallidus	4.5458	Chiroptera	9	0	0
381	Triatoma uhleri	161	Antrozous pallidus	4.41048	Chiroptera	9	0	0
308	Triatoma lecticularia	161	Antrozous pallidus	4.07651	Chiroptera	10	0	0
284	Triatoma zacatecensis	161	Antrozous pallidus	2.40506	Chiroptera	10	0	0
24	Triatoma peninsularis	161	Antrozous pallidus	2.07057	Chiroptera	10	0	0
289	Triatoma pallidipennis	168	Artibeus hirsutus	10.2099	Chiroptera	7	0	0
491	Triatoma longipennis	168	Artibeus hirsutus	6.79633	Chiroptera	8	0	0
449	Triatoma recurva	168	Artibeus hirsutus	5.50889	Chiroptera	9	0	0
7	Triatoma dimidiata pacifico	168	Artibeus hirsutus	3.96847	Chiroptera	10	0	0
319	Triatoma barberi	168	Artibeus hirsutus	3.75584	Chiroptera	10	0	0
289	Triatoma pallidipennis	6	Artibeus intermedius	6.27729	Chiroptera	9	0	1
7	Triatoma dimidiata pacifico	6	Artibeus intermedius	6.18126	Chiroptera	9	0	1
365	Triatoma dimidiata golfo	6	Artibeus intermedius	5.47599	Chiroptera	9	0	1
172	Triatoma brailovskyi	6	Artibeus intermedius	3.88004	Chiroptera	10	0	1
491	Triatoma longipennis	6	Artibeus intermedius	3.65688	Chiroptera	10	0	1
485	Triatoma mexicana	6	Artibeus intermedius	2.34853	Chiroptera	10	0	1
449	Triatoma recurva	6	Artibeus intermedius	2.06814	Chiroptera	10	0	1
289	Triatoma pallidipennis	177	Artibeus jamaicensis	7.79541	Chiroptera	8	1	1
365	Triatoma dimidiata golfo	177	Artibeus jamaicensis	7.41764	Chiroptera	8	1	1
7	Triatoma dimidiata pacifico	177	Artibeus jamaicensis	6.74448	Chiroptera	8	1	1
172	Triatoma brailovskyi	177	Artibeus jamaicensis	5.50299	Chiroptera	9	1	1
491	Triatoma longipennis	177	Artibeus jamaicensis	4.67366	Chiroptera	9	1	1
68	Triatoma phyllosoma	177	Artibeus jamaicensis	4.6736	Chiroptera	9	1	1
258	Triatoma picturata	177	Artibeus jamaicensis	4.44793	Chiroptera	9	1	1
227	Triatoma mazzottii	177	Artibeus jamaicensis	4.35101	Chiroptera	9	1	1
235	Triatoma gerstaeckeri	177	Artibeus jamaicensis	2.48046	Chiroptera	10	1	1
7	Triatoma dimidiata pacifico	287	Artibeus lituratus	9.40436	Chiroptera	7	0	0
172	Triatoma brailovskyi	287	Artibeus lituratus	8.17898	Chiroptera	8	0	0
365	Triatoma dimidiata golfo	287	Artibeus lituratus	5.90475	Chiroptera	9	0	0
289	Triatoma pallidipennis	287	Artibeus lituratus	5.33656	Chiroptera	9	0	0
258	Triatoma picturata	287	Artibeus lituratus	5.08008	Chiroptera	9	0	0
68	Triatoma phyllosoma	287	Artibeus lituratus	4.7125	Chiroptera	9	0	0
227	Triatoma mazzottii	287	Artibeus lituratus	3.99827	Chiroptera	10	0	0
491	Triatoma longipennis	287	Artibeus lituratus	3.92262	Chiroptera	10	0	0
485	Triatoma mexicana	287	Artibeus lituratus	3.27011	Chiroptera	10	0	0
319	Triatoma barberi	287	Artibeus lituratus	3.19299	Chiroptera	10	0	0
365	Triatoma dimidiata golfo	417	Ateles geoffroyi	10.829	Primates	7	0	0
239	Triatoma dimidiata yucatan	417	Ateles geoffroyi	4.47306	Primates	9	0	0
7	Triatoma dimidiata pacifico	417	Ateles geoffroyi	2.66494	Primates	10	0	0
319	Triatoma barberi	128	Baeodon alleni	6.20145	Chiroptera	9	0	0
491	Triatoma longipennis	128	Baeodon alleni	5.66806	Chiroptera	9	0	0
289	Triatoma pallidipennis	128	Baeodon alleni	2.60965	Chiroptera	10	0	0
485	Triatoma mexicana	128	Baeodon alleni	2.55546	Chiroptera	10	0	0
289	Triatoma pallidipennis	180	Baiomys musculus	11.4754	Rodentia	6	1	1
7	Triatoma dimidiata pacifico	180	Baiomys musculus	9.91536	Rodentia	7	1	1
68	Triatoma phyllosoma	180	Baiomys musculus	8.82686	Rodentia	8	1	1
172	Triatoma brailovskyi	180	Baiomys musculus	7.85023	Rodentia	8	1	1
227	Triatoma mazzottii	180	Baiomys musculus	7.71371	Rodentia	8	1	1
491	Triatoma longipennis	180	Baiomys musculus	7.47983	Rodentia	8	1	1
319	Triatoma barberi	180	Baiomys musculus	5.9864	Rodentia	9	1	1
258	Triatoma picturata	180	Baiomys musculus	3.85369	Rodentia	10	1	1
365	Triatoma dimidiata golfo	180	Baiomys musculus	3.50249	Rodentia	10	1	1
491	Triatoma longipennis	148	Baiomys taylori	11.1724	Rodentia	6	0	1
289	Triatoma pallidipennis	148	Baiomys taylori	6.87367	Rodentia	8	0	1
374	Triatoma neotomae	148	Baiomys taylori	5.25655	Rodentia	9	0	1
319	Triatoma barberi	148	Baiomys taylori	5.09511	Rodentia	9	0	1
308	Triatoma lecticularia	148	Baiomys taylori	4.71315	Rodentia	9	0	1
258	Triatoma picturata	148	Baiomys taylori	4.01195	Rodentia	10	0	1
235	Triatoma gerstaeckeri	148	Baiomys taylori	3.6252	Rodentia	10	0	1
449	Triatoma recurva	148	Baiomys taylori	2.81318	Rodentia	10	0	1
284	Triatoma zacatecensis	148	Baiomys taylori	2.73518	Rodentia	10	0	1
365	Triatoma dimidiata golfo	148	Baiomys taylori	2.46067	Rodentia	10	0	1
365	Triatoma dimidiata golfo	232	Balantiopteryx io	9.38017	Chiroptera	7	0	0
227	Triatoma mazzottii	232	Balantiopteryx io	4.28989	Chiroptera	10	0	0
289	Triatoma pallidipennis	270	Balantiopteryx plicata	12.4024	Chiroptera	6	1	1
40	Triatoma rubida	270	Balantiopteryx plicata	7.6981	Chiroptera	8	1	1
449	Triatoma recurva	270	Balantiopteryx plicata	6.72763	Chiroptera	8	1	1
7	Triatoma dimidiata pacifico	270	Balantiopteryx plicata	5.75716	Chiroptera	9	1	1
227	Triatoma mazzottii	270	Balantiopteryx plicata	4.83792	Chiroptera	9	1	1
516	Triatoma sonoriana	270	Balantiopteryx plicata	4.63972	Chiroptera	9	1	1
491	Triatoma longipennis	270	Balantiopteryx plicata	4.59349	Chiroptera	9	1	1
67	Triatoma sinaloensis	270	Balantiopteryx plicata	4.17559	Chiroptera	10	1	1
275	Triatoma nahuatlae	270	Balantiopteryx plicata	4.17559	Chiroptera	10	1	1
68	Triatoma phyllosoma	270	Balantiopteryx plicata	4.0913	Chiroptera	10	1	1
24	Triatoma peninsularis	270	Balantiopteryx plicata	3.01112	Chiroptera	10	1	1
172	Triatoma brailovskyi	270	Balantiopteryx plicata	3.01112	Chiroptera	10	1	1
193	Dipetalogaster maxima	270	Balantiopteryx plicata	3.01112	Chiroptera	10	1	1
319	Triatoma barberi	270	Balantiopteryx plicata	2.88592	Chiroptera	10	1	1
258	Triatoma picturata	270	Balantiopteryx plicata	2.12546	Chiroptera	10	1	1
374	Triatoma neotomae	43	Bassariscus astutus	7.12142	Carnivora	8	1	1
289	Triatoma pallidipennis	43	Bassariscus astutus	4.40931	Carnivora	9	1	1
491	Triatoma longipennis	43	Bassariscus astutus	4.22911	Carnivora	10	1	1
68	Triatoma phyllosoma	43	Bassariscus astutus	3.83087	Carnivora	10	1	1
319	Triatoma barberi	43	Bassariscus astutus	3.51086	Carnivora	10	1	1
365	Triatoma dimidiata golfo	9	Bassariscus sumichrasti	4.11904	Carnivora	10	0	0
7	Triatoma dimidiata pacifico	9	Bassariscus sumichrasti	3.33425	Carnivora	10	0	0
289	Triatoma pallidipennis	9	Bassariscus sumichrasti	2.80485	Carnivora	10	0	0
68	Triatoma phyllosoma	9	Bassariscus sumichrasti	2.51989	Carnivora	10	0	0
227	Triatoma mazzottii	9	Bassariscus sumichrasti	2.21087	Carnivora	10	0	0
239	Triatoma dimidiata yucatan	461	Bauerus dubiaquercus	4.42713	Chiroptera	9	0	0
365	Triatoma dimidiata golfo	397	Caluromys derbianus	5.70812	Didelphimorphia	9	1	1
491	Triatoma longipennis	335	Canis latrans	5.2699	Carnivora	9	1	1
171	Paratriatoma hirsuta	335	Canis latrans	3.61964	Carnivora	10	1	1
475	Triatoma protracta	335	Canis latrans	3.61964	Carnivora	10	1	1
284	Triatoma zacatecensis	335	Canis latrans	3.57455	Carnivora	10	1	1
193	Dipetalogaster maxima	335	Canis latrans	3.08757	Carnivora	10	1	1
524	Triatoma woodi	335	Canis latrans	3.08757	Carnivora	10	1	1
381	Triatoma uhleri	335	Canis latrans	2.86539	Carnivora	10	1	1
68	Triatoma phyllosoma	541	Canis lupus	3.01765	Carnivora	10	1	1
365	Triatoma dimidiata golfo	71	Carollia brevicauda	13.8916	Chiroptera	5	0	0
239	Triatoma dimidiata yucatan	71	Carollia brevicauda	3.33914	Chiroptera	10	0	0
7	Triatoma dimidiata pacifico	347	Carollia castanea	6.60976	Chiroptera	8	0	0
227	Triatoma mazzottii	347	Carollia castanea	4.65573	Chiroptera	9	0	0
365	Triatoma dimidiata golfo	432	Carollia perspicillata	12.0205	Chiroptera	6	1	1
239	Triatoma dimidiata yucatan	432	Carollia perspicillata	4.88245	Chiroptera	9	1	1
172	Triatoma brailovskyi	432	Carollia perspicillata	2.09947	Chiroptera	10	1	1
365	Triatoma dimidiata golfo	48	Carollia sowelli	10.5036	Chiroptera	7	1	1
239	Triatoma dimidiata yucatan	48	Carollia sowelli	5.82181	Chiroptera	9	1	1
7	Triatoma dimidiata pacifico	200	Carollia subrufa	9.69081	Chiroptera	7	0	0
365	Triatoma dimidiata golfo	200	Carollia subrufa	8.31345	Chiroptera	8	0	0
227	Triatoma mazzottii	200	Carollia subrufa	6.39262	Chiroptera	9	0	0
68	Triatoma phyllosoma	200	Carollia subrufa	3.57482	Chiroptera	10	0	0
289	Triatoma pallidipennis	200	Carollia subrufa	2.01273	Chiroptera	10	0	0
524	Triatoma woodi	20	Castor canadensis	8.17111	Rodentia	8	0	0
308	Triatoma lecticularia	20	Castor canadensis	7.43832	Rodentia	8	0	0
235	Triatoma gerstaeckeri	20	Castor canadensis	6.27728	Rodentia	9	0	0
365	Triatoma dimidiata golfo	455	Centurio senex	5.31506	Chiroptera	9	0	0
239	Triatoma dimidiata yucatan	455	Centurio senex	4.78868	Chiroptera	9	0	0
7	Triatoma dimidiata pacifico	455	Centurio senex	3.26387	Chiroptera	10	0	0
172	Triatoma brailovskyi	455	Centurio senex	2.05641	Chiroptera	10	0	0
171	Paratriatoma hirsuta	369	Chaetodipus arenarius	11.2584	Rodentia	6	0	0
40	Triatoma rubida	369	Chaetodipus arenarius	7.4674	Rodentia	8	0	0
24	Triatoma peninsularis	369	Chaetodipus arenarius	7.06236	Rodentia	8	0	0
193	Dipetalogaster maxima	369	Chaetodipus arenarius	7.06236	Rodentia	8	0	0
475	Triatoma protracta	369	Chaetodipus arenarius	2.5554	Rodentia	10	0	0
449	Triatoma recurva	252	Chaetodipus artus	11.9319	Rodentia	6	0	0
516	Triatoma sonoriana	252	Chaetodipus artus	8.02068	Rodentia	8	0	0
40	Triatoma rubida	252	Chaetodipus artus	6.99616	Rodentia	8	0	0
381	Triatoma uhleri	203	Chaetodipus baileyi	11.2782	Rodentia	6	0	0
40	Triatoma rubida	203	Chaetodipus baileyi	8.85674	Rodentia	8	0	0
516	Triatoma sonoriana	203	Chaetodipus baileyi	7.42878	Rodentia	8	0	0
67	Triatoma sinaloensis	203	Chaetodipus baileyi	7.24859	Rodentia	8	0	0
171	Paratriatoma hirsuta	203	Chaetodipus baileyi	4.17033	Rodentia	10	0	0
449	Triatoma recurva	203	Chaetodipus baileyi	4.11058	Rodentia	10	0	0
275	Triatoma nahuatlae	203	Chaetodipus baileyi	3.4911	Rodentia	10	0	0
24	Triatoma peninsularis	203	Chaetodipus baileyi	2.56746	Rodentia	10	0	0
193	Dipetalogaster maxima	203	Chaetodipus baileyi	2.56746	Rodentia	10	0	0
449	Triatoma recurva	33	Chaetodipus californicus	4.27871	Rodentia	10	0	0
24	Triatoma peninsularis	33	Chaetodipus californicus	4.099	Rodentia	10	0	0
475	Triatoma protracta	33	Chaetodipus californicus	3.13235	Rodentia	10	0	0
193	Dipetalogaster maxima	563	Chaetodipus dalquesti	24.8355	Rodentia	1	0	0
524	Triatoma woodi	157	Chaetodipus eremicus	10.2692	Rodentia	7	0	0
381	Triatoma uhleri	157	Chaetodipus eremicus	4.32552	Rodentia	9	0	0
171	Paratriatoma hirsuta	494	Chaetodipus fallax	6.06948	Rodentia	9	0	0
475	Triatoma protracta	494	Chaetodipus fallax	6.06948	Rodentia	9	0	0
40	Triatoma rubida	22	Chaetodipus formosus	6.25003	Rodentia	9	0	0
193	Dipetalogaster maxima	22	Chaetodipus formosus	5.86723	Rodentia	9	0	0
171	Paratriatoma hirsuta	22	Chaetodipus formosus	4.56192	Rodentia	9	0	0
67	Triatoma sinaloensis	277	Chaetodipus goldmani	9.95499	Rodentia	7	0	0
275	Triatoma nahuatlae	277	Chaetodipus goldmani	9.95499	Rodentia	7	0	0
449	Triatoma recurva	277	Chaetodipus goldmani	8.07847	Rodentia	8	0	0
516	Triatoma sonoriana	277	Chaetodipus goldmani	6.80917	Rodentia	8	0	0
40	Triatoma rubida	277	Chaetodipus goldmani	3.80399	Rodentia	10	0	0
524	Triatoma woodi	459	Chaetodipus hispidus	5.12951	Rodentia	9	0	0
235	Triatoma gerstaeckeri	459	Chaetodipus hispidus	3.43615	Rodentia	10	1	0
374	Triatoma neotomae	459	Chaetodipus hispidus	3.26296	Rodentia	10	1	0
308	Triatoma lecticularia	459	Chaetodipus hispidus	2.10864	Rodentia	10	1	0
524	Triatoma woodi	492	Chaetodipus intermedius	6.60893	Rodentia	8	0	0
381	Triatoma uhleri	492	Chaetodipus intermedius	6.55296	Rodentia	9	0	0
475	Triatoma protracta	492	Chaetodipus intermedius	5.08957	Rodentia	9	0	0
171	Paratriatoma hirsuta	492	Chaetodipus intermedius	2.36106	Rodentia	10	0	0
284	Triatoma zacatecensis	447	Chaetodipus nelsoni	5.60803	Rodentia	9	0	0
524	Triatoma woodi	447	Chaetodipus nelsoni	3.08757	Rodentia	10	0	0
308	Triatoma lecticularia	447	Chaetodipus nelsoni	2.71847	Rodentia	10	0	0
491	Triatoma longipennis	447	Chaetodipus nelsoni	2.6831	Rodentia	10	0	0
381	Triatoma uhleri	419	Chaetodipus penicillatus	7.75133	Rodentia	8	0	0
67	Triatoma sinaloensis	419	Chaetodipus penicillatus	6.07559	Rodentia	9	0	0
516	Triatoma sonoriana	419	Chaetodipus penicillatus	4.91688	Rodentia	9	0	0
475	Triatoma protracta	419	Chaetodipus penicillatus	3.40348	Rodentia	10	0	0
449	Triatoma recurva	419	Chaetodipus penicillatus	3.28739	Rodentia	10	0	0
67	Triatoma sinaloensis	74	Chaetodipus pernix	12.8773	Rodentia	6	0	0
449	Triatoma recurva	74	Chaetodipus pernix	10.49	Rodentia	7	0	0
516	Triatoma sonoriana	74	Chaetodipus pernix	8.86132	Rodentia	8	0	0
275	Triatoma nahuatlae	74	Chaetodipus pernix	8.50849	Rodentia	8	0	0
40	Triatoma rubida	74	Chaetodipus pernix	4.97167	Rodentia	9	0	0
475	Triatoma protracta	74	Chaetodipus pernix	2.30305	Rodentia	10	0	0
40	Triatoma rubida	57	Chaetodipus spinatus	11.591	Rodentia	6	0	0
24	Triatoma peninsularis	57	Chaetodipus spinatus	10.8547	Rodentia	7	0	0
193	Dipetalogaster maxima	57	Chaetodipus spinatus	10.8547	Rodentia	7	0	0
171	Paratriatoma hirsuta	57	Chaetodipus spinatus	5.52429	Rodentia	9	0	0
491	Triatoma longipennis	147	Chiroderma salvini	6.46677	Chiroptera	9	0	0
289	Triatoma pallidipennis	147	Chiroderma salvini	4.03446	Chiroptera	10	0	0
68	Triatoma phyllosoma	147	Chiroderma salvini	3.09997	Chiroptera	10	0	0
172	Triatoma brailovskyi	147	Chiroderma salvini	2.66022	Chiroptera	10	0	0
7	Triatoma dimidiata pacifico	147	Chiroderma salvini	2.6366	Chiroptera	10	0	0
308	Triatoma lecticularia	147	Chiroderma salvini	2.36776	Chiroptera	10	0	0
365	Triatoma dimidiata golfo	147	Chiroderma salvini	2.13995	Chiroptera	10	0	0
365	Triatoma dimidiata golfo	360	Chiroderma villosum	7.86929	Chiroptera	8	0	0
7	Triatoma dimidiata pacifico	360	Chiroderma villosum	4.65892	Chiroptera	9	0	0
239	Triatoma dimidiata yucatan	360	Chiroderma villosum	3.038	Chiroptera	10	0	0
239	Triatoma dimidiata yucatan	336	Chironectes minimus	4.17713	Chiroptera	10	0	0
227	Triatoma mazzottii	336	Chironectes minimus	2.74738	Chiroptera	10	0	0
365	Triatoma dimidiata golfo	132	Choeroniscus godmani	2.88854	Chiroptera	10	0	0
258	Triatoma picturata	132	Choeroniscus godmani	2.66454	Chiroptera	10	0	0
7	Triatoma dimidiata pacifico	132	Choeroniscus godmani	2.46174	Chiroptera	10	0	0
449	Triatoma recurva	132	Choeroniscus godmani	2.46174	Chiroptera	10	0	0
491	Triatoma longipennis	132	Choeroniscus godmani	2.2584	Chiroptera	10	0	0
319	Triatoma barberi	162	Choeronycteris mexicana	6.21256	Chiroptera	9	1	1
491	Triatoma longipennis	162	Choeronycteris mexicana	6.19649	Chiroptera	9	1	1
289	Triatoma pallidipennis	162	Choeronycteris mexicana	5.61619	Chiroptera	9	1	1
374	Triatoma neotomae	162	Choeronycteris mexicana	4.21503	Chiroptera	10	1	1
40	Triatoma rubida	162	Choeronycteris mexicana	2.88416	Chiroptera	10	1	1
449	Triatoma recurva	162	Choeronycteris mexicana	2.88416	Chiroptera	10	1	1
485	Triatoma mexicana	162	Choeronycteris mexicana	2.823	Chiroptera	10	1	1
171	Paratriatoma hirsuta	162	Choeronycteris mexicana	2.14311	Chiroptera	10	1	1
475	Triatoma protracta	162	Choeronycteris mexicana	2.14311	Chiroptera	10	1	1
289	Triatoma pallidipennis	202	Coendou mexicanus	4.39249	Rodentia	9	0	0
365	Triatoma dimidiata golfo	281	Coendou mexicanus	8.46829	Rodentia	8	0	0
227	Triatoma mazzottii	281	Coendou mexicanus	5.03195	Rodentia	9	0	0
284	Triatoma zacatecensis	379	Conepatus leuconotus	4.238	Carnivora	10	0	1
491	Triatoma longipennis	379	Conepatus leuconotus	4.21761	Carnivora	10	0	1
7	Triatoma dimidiata pacifico	379	Conepatus leuconotus	3.65085	Carnivora	10	0	1
227	Triatoma mazzottii	379	Conepatus leuconotus	2.84311	Carnivora	10	0	1
365	Triatoma dimidiata golfo	379	Conepatus leuconotus	2.4263	Carnivora	10	0	1
374	Triatoma neotomae	379	Conepatus leuconotus	2.32257	Carnivora	10	0	1
289	Triatoma pallidipennis	86	Conepatus mesoleucus	5.57162	Carnivora	9	0	1
227	Triatoma mazzottii	86	Conepatus mesoleucus	3.65301	Carnivora	10	0	1
7	Triatoma dimidiata pacifico	86	Conepatus mesoleucus	3.53099	Carnivora	10	0	1
172	Triatoma brailovskyi	86	Conepatus mesoleucus	3.43815	Carnivora	10	0	1
308	Triatoma lecticularia	86	Conepatus mesoleucus	3.08977	Carnivora	10	0	1
68	Triatoma phyllosoma	86	Conepatus mesoleucus	2.57308	Carnivora	10	0	1
239	Triatoma dimidiata yucatan	82	Conepatus semistriatus	8.57174	Carnivora	8	0	0
365	Triatoma dimidiata golfo	82	Conepatus semistriatus	6.79332	Carnivora	8	0	0
374	Triatoma neotomae	195	Corynorhinus mexicanus	3.4638	Chiroptera	10	0	0
284	Triatoma zacatecensis	195	Corynorhinus mexicanus	2.92279	Chiroptera	10	0	0
319	Triatoma barberi	195	Corynorhinus mexicanus	2.3858	Chiroptera	10	0	0
308	Triatoma lecticularia	195	Corynorhinus mexicanus	2.26072	Chiroptera	10	0	0
491	Triatoma longipennis	195	Corynorhinus mexicanus	2.04848	Chiroptera	10	0	0
319	Triatoma barberi	454	Corynorhinus townsendii	4.53368	Chiroptera	9	0	0
289	Triatoma pallidipennis	454	Corynorhinus townsendii	3.77254	Chiroptera	10	0	0
491	Triatoma longipennis	454	Corynorhinus townsendii	3.0416	Chiroptera	10	0	0
381	Triatoma uhleri	454	Corynorhinus townsendii	2.92705	Chiroptera	10	0	0
284	Triatoma zacatecensis	454	Corynorhinus townsendii	2.55374	Chiroptera	10	0	0
374	Triatoma neotomae	564	Cratogeomys castanops	3.31046	Rodentia	10	0	1
284	Triatoma zacatecensis	564	Cratogeomys castanops	2.78689	Rodentia	10	0	1
524	Triatoma woodi	564	Cratogeomys castanops	2.42105	Rodentia	10	0	1
491	Triatoma longipennis	561	Cratogeomys fumosus	10.3236	Rodentia	7	0	1
289	Triatoma pallidipennis	561	Cratogeomys fumosus	9.23917	Rodentia	7	0	1
485	Triatoma mexicana	565	Cratogeomys goldmani	4.1371	Rodentia	10	0	1
289	Triatoma pallidipennis	566	Cratogeomys gymnurus	8.07227	Rodentia	8	0	1
491	Triatoma longipennis	566	Cratogeomys gymnurus	5.86332	Rodentia	9	0	1
227	Triatoma mazzottii	566	Cratogeomys gymnurus	4.01015	Rodentia	10	0	1
289	Triatoma pallidipennis	567	Cratogeomys merriami	2.22132	Rodentia	10	1	1
491	Triatoma longipennis	346	Cratogeomys tylorhinus	4.1864	Rodentia	10	0	1
319	Triatoma barberi	346	Cratogeomys tylorhinus	3.66611	Rodentia	10	0	1
289	Triatoma pallidipennis	346	Cratogeomys tylorhinus	3.59666	Rodentia	10	0	1
7	Triatoma dimidiata pacifico	471	Cryptotis goldmani	3.33425	Soricomorpha	10	0	0
227	Triatoma mazzottii	471	Cryptotis goldmani	2.21087	Soricomorpha	10	0	0
68	Triatoma phyllosoma	408	Cryptotis magna	3.29936	Soricomorpha	10	0	0
365	Triatoma dimidiata golfo	182	Cryptotis mexicana	8.32008	Soricomorpha	8	0	0
7	Triatoma dimidiata pacifico	182	Cryptotis mexicana	4.27871	Soricomorpha	10	0	0
227	Triatoma mazzottii	182	Cryptotis mexicana	2.7896	Soricomorpha	10	0	0
485	Triatoma mexicana	182	Cryptotis mexicana	2.37597	Soricomorpha	10	0	0
365	Triatoma dimidiata golfo	247	Cryptotis parva	8.9083	Soricomorpha	7	0	0
7	Triatoma dimidiata pacifico	247	Cryptotis parva	3.28739	Soricomorpha	10	0	0
374	Triatoma neotomae	247	Cryptotis parva	2.88112	Soricomorpha	10	0	0
227	Triatoma mazzottii	247	Cryptotis parva	2.8272	Soricomorpha	10	0	0
491	Triatoma longipennis	247	Cryptotis parva	2.06974	Soricomorpha	10	0	0
239	Triatoma dimidiata yucatan	247	Cryptotis parva	2.04717	Soricomorpha	10	0	0
7	Triatoma dimidiata pacifico	122	Cryptotis phillipsii	7.67524	Soricomorpha	8	0	0
227	Triatoma mazzottii	122	Cryptotis phillipsii	5.43597	Soricomorpha	9	0	0
7	Triatoma dimidiata pacifico	13	Cuniculus paca	3.20198	Rodentia	10	0	0
365	Triatoma dimidiata golfo	13	Cuniculus paca	2.39945	Rodentia	10	0	0
365	Triatoma dimidiata golfo	337	Cuniculus paca	4.22905	Rodentia	10	0	0
239	Triatoma dimidiata yucatan	337	Cuniculus paca	3.72166	Rodentia	10	0	0
258	Triatoma picturata	30	Cyclopes didactylus	3.44374	Pilosa	10	0	0
68	Triatoma phyllosoma	30	Cyclopes didactylus	2.4102	Pilosa	10	0	0
365	Triatoma dimidiata golfo	30	Cyclopes didactylus	2.39945	Pilosa	10	0	0
227	Triatoma mazzottii	30	Cyclopes didactylus	2.10907	Pilosa	10	0	0
365	Triatoma dimidiata golfo	341	Dasyprocta mexicana	9.71217	Rodentia	7	0	0
239	Triatoma dimidiata yucatan	301	Dasyprocta punctata	10.1489	Rodentia	7	1	0
289	Triatoma pallidipennis	358	Dasypus novemcinctus	4.31433	Cingulata	10	1	1
308	Triatoma lecticularia	358	Dasypus novemcinctus	3.48096	Cingulata	10	1	1
365	Triatoma dimidiata golfo	358	Dasypus novemcinctus	2.71814	Cingulata	10	1	1
7	Triatoma dimidiata pacifico	358	Dasypus novemcinctus	2.7084	Cingulata	10	1	1
491	Triatoma longipennis	358	Dasypus novemcinctus	2.69834	Cingulata	10	1	1
67	Triatoma sinaloensis	358	Dasypus novemcinctus	2.46021	Cingulata	10	1	1
275	Triatoma nahuatlae	358	Dasypus novemcinctus	2.46021	Cingulata	10	1	1
516	Triatoma sonoriana	358	Dasypus novemcinctus	2.07315	Cingulata	10	1	1
289	Triatoma pallidipennis	272	Dermanura azteca	6.21258	Chiroptera	9	0	1
227	Triatoma mazzottii	272	Dermanura azteca	3.54735	Chiroptera	10	0	1
7	Triatoma dimidiata pacifico	272	Dermanura azteca	3.0862	Chiroptera	10	0	1
485	Triatoma mexicana	272	Dermanura azteca	2.94933	Chiroptera	10	0	1
491	Triatoma longipennis	272	Dermanura azteca	2.534	Chiroptera	10	0	1
365	Triatoma dimidiata golfo	272	Dermanura azteca	2.15146	Chiroptera	10	0	1
7	Triatoma dimidiata pacifico	261	Dermanura phaeotis	6.63818	Chiroptera	8	1	1
289	Triatoma pallidipennis	261	Dermanura phaeotis	4.98297	Chiroptera	9	1	1
172	Triatoma brailovskyi	261	Dermanura phaeotis	4.73694	Chiroptera	9	1	1
491	Triatoma longipennis	261	Dermanura phaeotis	4.00306	Chiroptera	10	1	1
227	Triatoma mazzottii	261	Dermanura phaeotis	2.68544	Chiroptera	10	1	1
365	Triatoma dimidiata golfo	261	Dermanura phaeotis	2.21041	Chiroptera	10	1	1
491	Triatoma longipennis	93	Dermanura tolteca	8.18924	Chiroptera	8	0	0
172	Triatoma brailovskyi	93	Dermanura tolteca	7.35122	Chiroptera	8	0	0
289	Triatoma pallidipennis	93	Dermanura tolteca	6.89562	Chiroptera	8	0	0
365	Triatoma dimidiata golfo	93	Dermanura tolteca	5.69082	Chiroptera	9	0	0
258	Triatoma picturata	93	Dermanura tolteca	5.37082	Chiroptera	9	0	0
7	Triatoma dimidiata pacifico	93	Dermanura tolteca	4.91022	Chiroptera	9	0	0
68	Triatoma phyllosoma	93	Dermanura tolteca	2.67126	Chiroptera	10	0	0
227	Triatoma mazzottii	93	Dermanura tolteca	2.12409	Chiroptera	10	0	0
485	Triatoma mexicana	93	Dermanura tolteca	2.1159	Chiroptera	10	0	0
365	Triatoma dimidiata golfo	192	Dermanura watsoni	3.21262	Chiroptera	10	0	0
289	Triatoma pallidipennis	465	Desmodus rotundus	8.44309	Chiroptera	8	1	1
365	Triatoma dimidiata golfo	465	Desmodus rotundus	6.82037	Chiroptera	8	1	1
491	Triatoma longipennis	465	Desmodus rotundus	5.85616	Chiroptera	9	1	1
227	Triatoma mazzottii	465	Desmodus rotundus	5.61807	Chiroptera	9	1	1
7	Triatoma dimidiata pacifico	465	Desmodus rotundus	5.19941	Chiroptera	9	1	1
319	Triatoma barberi	465	Desmodus rotundus	3.83533	Chiroptera	10	1	1
485	Triatoma mexicana	465	Desmodus rotundus	3.72405	Chiroptera	10	1	1
68	Triatoma phyllosoma	465	Desmodus rotundus	3.43078	Chiroptera	10	1	1
235	Triatoma gerstaeckeri	465	Desmodus rotundus	2.83144	Chiroptera	10	1	1
258	Triatoma picturata	465	Desmodus rotundus	2.15602	Chiroptera	10	1	1
172	Triatoma brailovskyi	103	Diclidurus albus	9.29561	Chiroptera	7	0	0
308	Triatoma lecticularia	103	Diclidurus albus	8.46761	Chiroptera	8	0	0
172	Triatoma brailovskyi	101	Diclidurus virgo	17.5329	Chiroptera	4	0	0
308	Triatoma lecticularia	101	Diclidurus virgo	15.9974	Chiroptera	4	0	0
365	Triatoma dimidiata golfo	442	Didelphis marsupialis	14.6233	Didelphimorphia	5	1	1
239	Triatoma dimidiata yucatan	442	Didelphis marsupialis	2.94957	Didelphimorphia	10	1	1
7	Triatoma dimidiata pacifico	442	Didelphis marsupialis	2.81324	Didelphimorphia	10	1	1
289	Triatoma pallidipennis	190	Didelphis virginiana	7.19101	Didelphimorphia	8	1	1
491	Triatoma longipennis	190	Didelphis virginiana	5.7058	Didelphimorphia	9	1	1
172	Triatoma brailovskyi	190	Didelphis virginiana	5.06897	Didelphimorphia	9	1	1
374	Triatoma neotomae	190	Didelphis virginiana	5.04097	Didelphimorphia	9	1	1
365	Triatoma dimidiata golfo	190	Didelphis virginiana	4.9314	Didelphimorphia	9	1	1
7	Triatoma dimidiata pacifico	190	Didelphis virginiana	4.19699	Didelphimorphia	10	1	1
308	Triatoma lecticularia	190	Didelphis virginiana	3.18547	Didelphimorphia	10	1	1
319	Triatoma barberi	190	Didelphis virginiana	2.86745	Didelphimorphia	10	1	1
239	Triatoma dimidiata yucatan	190	Didelphis virginiana	2.78933	Didelphimorphia	10	1	1
449	Triatoma recurva	190	Didelphis virginiana	2.63095	Didelphimorphia	10	1	1
284	Triatoma zacatecensis	190	Didelphis virginiana	2.60008	Didelphimorphia	10	1	1
258	Triatoma picturata	190	Didelphis virginiana	2.12741	Didelphimorphia	10	1	1
365	Triatoma dimidiata golfo	547	Diphylla ecaudata	7.08861	Chiroptera	8	0	0
485	Triatoma mexicana	547	Diphylla ecaudata	2.84248	Chiroptera	10	0	0
171	Paratriatoma hirsuta	248	Dipodomys agilis	7.90149	Rodentia	8	0	0
475	Triatoma protracta	248	Dipodomys agilis	5.14636	Rodentia	9	0	0
193	Dipetalogaster maxima	248	Dipodomys agilis	3.19575	Rodentia	10	0	0
171	Paratriatoma hirsuta	300	Dipodomys deserti	4.06005	Rodentia	10	0	0
381	Triatoma uhleri	300	Dipodomys deserti	3.38939	Rodentia	10	0	0
40	Triatoma rubida	300	Dipodomys deserti	2.60877	Rodentia	10	0	0
171	Paratriatoma hirsuta	359	Dipodomys gravipes	6.81223	Rodentia	8	0	0
475	Triatoma protracta	359	Dipodomys gravipes	6.81223	Rodentia	8	0	0
524	Triatoma woodi	99	Dipodomys merriami	5.26088	Rodentia	9	0	0
171	Paratriatoma hirsuta	99	Dipodomys merriami	5.01454	Rodentia	9	0	0
381	Triatoma uhleri	99	Dipodomys merriami	4.0052	Rodentia	10	0	0
475	Triatoma protracta	99	Dipodomys merriami	3.8408	Rodentia	10	0	0
193	Dipetalogaster maxima	99	Dipodomys merriami	3.77692	Rodentia	10	0	0
67	Triatoma sinaloensis	99	Dipodomys merriami	3.30767	Rodentia	10	0	0
284	Triatoma zacatecensis	99	Dipodomys merriami	2.71409	Rodentia	10	0	0
24	Triatoma peninsularis	99	Dipodomys merriami	2.29296	Rodentia	10	0	0
524	Triatoma woodi	476	Dipodomys nelsoni	2.70947	Rodentia	10	0	0
284	Triatoma zacatecensis	42	Dipodomys ordii	3.95649	Rodentia	10	0	0
524	Triatoma woodi	42	Dipodomys ordii	3.43782	Rodentia	10	0	0
171	Paratriatoma hirsuta	186	Dipodomys peninsularis	8.68524	Rodentia	8	0	0
284	Triatoma zacatecensis	477	Dipodomys phillipsii	5.77647	Rodentia	9	0	0
491	Triatoma longipennis	477	Dipodomys phillipsii	4.89792	Rodentia	9	0	0
171	Paratriatoma hirsuta	102	Dipodomys simulans	11.2714	Rodentia	6	0	0
40	Triatoma rubida	102	Dipodomys simulans	7.67524	Rodentia	8	0	0
381	Triatoma uhleri	548	Dipodomys spectabilis	3.99579	Rodentia	10	0	0
284	Triatoma zacatecensis	548	Dipodomys spectabilis	3.41132	Rodentia	10	0	0
524	Triatoma woodi	548	Dipodomys spectabilis	2.99088	Rodentia	10	0	0
239	Triatoma dimidiata yucatan	466	Eira barbara	6.53247	Carnivora	9	0	0
235	Triatoma gerstaeckeri	466	Eira barbara	2.67823	Carnivora	10	0	0
7	Triatoma dimidiata pacifico	361	Enchistenes hartii	5.28025	Chiroptera	9	0	0
172	Triatoma brailovskyi	361	Enchistenes hartii	4.99384	Chiroptera	9	0	0
365	Triatoma dimidiata golfo	361	Enchistenes hartii	4.12832	Chiroptera	10	0	0
172	Triatoma brailovskyi	39	Enchisthenes hartii	7.36677	Chiroptera	8	0	0
7	Triatoma dimidiata pacifico	39	Enchisthenes hartii	3.82883	Chiroptera	10	0	0
68	Triatoma phyllosoma	39	Enchisthenes hartii	2.92775	Chiroptera	10	0	0
227	Triatoma mazzottii	39	Enchisthenes hartii	2.58819	Chiroptera	10	0	0
7	Triatoma dimidiata pacifico	314	Eptesicus brasiliensis	5.33611	Chiroptera	9	0	0
227	Triatoma mazzottii	314	Eptesicus brasiliensis	3.71654	Chiroptera	10	0	0
319	Triatoma barberi	314	Eptesicus brasiliensis	2.24631	Chiroptera	10	0	0
289	Triatoma pallidipennis	314	Eptesicus brasiliensis	2.20795	Chiroptera	10	0	0
365	Triatoma dimidiata golfo	179	Eptesicus furinalis	9.48469	Chiroptera	7	0	0
7	Triatoma dimidiata pacifico	179	Eptesicus furinalis	5.59904	Chiroptera	9	0	0
24	Triatoma peninsularis	531	Eptesicus fuscus	4.12652	Chiroptera	10	0	0
374	Triatoma neotomae	531	Eptesicus fuscus	3.60473	Chiroptera	10	0	0
491	Triatoma longipennis	531	Eptesicus fuscus	3.60083	Chiroptera	10	0	0
289	Triatoma pallidipennis	531	Eptesicus fuscus	3.57151	Chiroptera	10	0	0
284	Triatoma zacatecensis	531	Eptesicus fuscus	2.9811	Chiroptera	10	0	0
258	Triatoma picturata	531	Eptesicus fuscus	2.57308	Chiroptera	10	0	0
319	Triatoma barberi	531	Eptesicus fuscus	2.44784	Chiroptera	10	0	0
40	Triatoma rubida	531	Eptesicus fuscus	2.28051	Chiroptera	10	0	0
381	Triatoma uhleri	504	Erethizon dorsatum	5.11965	Chiroptera	9	0	0
365	Triatoma dimidiata golfo	462	Eumops bonariensis	2.27167	Chiroptera	10	0	0
172	Triatoma brailovskyi	464	Eumops glaucinus	5.69243	Chiroptera	9	0	0
491	Triatoma longipennis	464	Eumops glaucinus	2.72291	Chiroptera	10	0	0
289	Triatoma pallidipennis	464	Eumops glaucinus	2.3219	Chiroptera	10	0	0
365	Triatoma dimidiata golfo	464	Eumops glaucinus	2.0679	Chiroptera	10	0	0
7	Triatoma dimidiata pacifico	486	Eumops underwoodi	6.7477	Chiroptera	8	0	0
67	Triatoma sinaloensis	486	Eumops underwoodi	5.49887	Chiroptera	9	0	0
491	Triatoma longipennis	486	Eumops underwoodi	5.43706	Chiroptera	9	0	0
68	Triatoma phyllosoma	486	Eumops underwoodi	5.16624	Chiroptera	9	0	0
449	Triatoma recurva	486	Eumops underwoodi	4.3582	Chiroptera	9	0	0
172	Triatoma brailovskyi	486	Eumops underwoodi	4.16967	Chiroptera	10	0	0
319	Triatoma barberi	486	Eumops underwoodi	3.66611	Chiroptera	10	0	0
289	Triatoma pallidipennis	486	Eumops underwoodi	3.59666	Chiroptera	10	0	0
381	Triatoma uhleri	486	Eumops underwoodi	2.62948	Chiroptera	10	0	0
485	Triatoma mexicana	371	Galictis vittata	6.29855	Carnivora	9	1	1
365	Triatoma dimidiata golfo	371	Galictis vittata	4.03625	Carnivora	10	1	1
284	Triatoma zacatecensis	244	Glaucomys volans	4.87969	Rodentia	9	0	0
7	Triatoma dimidiata pacifico	519	Glossophaga commissarisi	7.90235	Chiroptera	8	0	0
491	Triatoma longipennis	519	Glossophaga commissarisi	7.55062	Chiroptera	8	0	0
289	Triatoma pallidipennis	519	Glossophaga commissarisi	6.46653	Chiroptera	9	0	0
172	Triatoma brailovskyi	519	Glossophaga commissarisi	6.4326	Chiroptera	9	0	0
68	Triatoma phyllosoma	519	Glossophaga commissarisi	4.9139	Chiroptera	9	0	0
258	Triatoma picturata	519	Glossophaga commissarisi	4.5383	Chiroptera	9	0	0
289	Triatoma pallidipennis	412	Glossophaga leachii	6.64386	Chiroptera	8	0	0
7	Triatoma dimidiata pacifico	412	Glossophaga leachii	6.50679	Chiroptera	9	0	0
227	Triatoma mazzottii	412	Glossophaga leachii	3.17284	Chiroptera	10	0	0
319	Triatoma barberi	412	Glossophaga leachii	2.63891	Chiroptera	10	0	0
68	Triatoma phyllosoma	412	Glossophaga leachii	2.5548	Chiroptera	10	0	0
491	Triatoma longipennis	412	Glossophaga leachii	2.41731	Chiroptera	10	0	0
365	Triatoma dimidiata golfo	412	Glossophaga leachii	2.17785	Chiroptera	10	0	0
227	Triatoma mazzottii	467	Glossophaga morenoi	10.0207	Chiroptera	7	0	0
7	Triatoma dimidiata pacifico	467	Glossophaga morenoi	9.45977	Chiroptera	7	0	0
68	Triatoma phyllosoma	467	Glossophaga morenoi	8.57063	Chiroptera	8	0	0
289	Triatoma pallidipennis	467	Glossophaga morenoi	8.18962	Chiroptera	8	0	0
319	Triatoma barberi	467	Glossophaga morenoi	3.52358	Chiroptera	10	0	0
172	Triatoma brailovskyi	467	Glossophaga morenoi	2.76083	Chiroptera	10	0	0
365	Triatoma dimidiata golfo	467	Glossophaga morenoi	2.29076	Chiroptera	10	0	0
365	Triatoma dimidiata golfo	368	Glossophaga soricina	10.6178	Chiroptera	7	1	1
289	Triatoma pallidipennis	368	Glossophaga soricina	7.06399	Chiroptera	8	1	1
227	Triatoma mazzottii	368	Glossophaga soricina	6.74436	Chiroptera	8	1	1
7	Triatoma dimidiata pacifico	368	Glossophaga soricina	6.68295	Chiroptera	8	1	1
491	Triatoma longipennis	368	Glossophaga soricina	4.96366	Chiroptera	9	1	1
68	Triatoma phyllosoma	368	Glossophaga soricina	4.6203	Chiroptera	9	1	1
172	Triatoma brailovskyi	368	Glossophaga soricina	4.20628	Chiroptera	10	1	1
258	Triatoma picturata	368	Glossophaga soricina	3.67831	Chiroptera	10	1	1
319	Triatoma barberi	368	Glossophaga soricina	3.01466	Chiroptera	10	1	1
239	Triatoma dimidiata yucatan	368	Glossophaga soricina	2.77152	Chiroptera	10	1	1
68	Triatoma phyllosoma	89	Habromys lepturus	3.5327	Rodentia	10	0	0
7	Triatoma dimidiata pacifico	505	Habromys lophurus	5.87868	Rodentia	9	0	0
40	Triatoma rubida	395	Habromys simulatus	2.97166	Rodentia	10	0	0
449	Triatoma recurva	395	Habromys simulatus	2.97166	Rodentia	10	0	0
516	Triatoma sonoriana	395	Habromys simulatus	2.46415	Rodentia	10	0	0
68	Triatoma phyllosoma	395	Habromys simulatus	2.21844	Rodentia	10	0	0
68	Triatoma phyllosoma	240	Herpailurus yagouaroundi	3.31521	Carnivora	10	0	0
365	Triatoma dimidiata golfo	240	Herpailurus yagouaroundi	3.11958	Carnivora	10	0	0
172	Triatoma brailovskyi	240	Herpailurus yagouaroundi	2.81445	Carnivora	10	0	0
308	Triatoma lecticularia	240	Herpailurus yagouaroundi	2.51129	Carnivora	10	0	0
365	Triatoma dimidiata golfo	413	Heteromys desmarestianus	6.25604	Rodentia	9	1	1
239	Triatoma dimidiata yucatan	254	Heteromys gaumeri	11.5136	Rodentia	6	0	0
289	Triatoma pallidipennis	508	Hodomys alleni	10.4916	Rodentia	7	0	0
172	Triatoma brailovskyi	508	Hodomys alleni	9.49238	Rodentia	7	0	0
491	Triatoma longipennis	508	Hodomys alleni	8.19077	Rodentia	8	0	0
258	Triatoma picturata	508	Hodomys alleni	5.13467	Rodentia	9	0	0
7	Triatoma dimidiata pacifico	508	Hodomys alleni	4.7581	Rodentia	9	0	0
308	Triatoma lecticularia	508	Hodomys alleni	2.64626	Rodentia	10	0	0
68	Triatoma phyllosoma	508	Hodomys alleni	2.10616	Rodentia	10	0	0
68	Triatoma phyllosoma	553	Hylonycteris underwoodi	5.85551	Chiroptera	9	0	0
258	Triatoma picturata	553	Hylonycteris underwoodi	3.87398	Chiroptera	10	0	0
227	Triatoma mazzottii	553	Hylonycteris underwoodi	3.70996	Chiroptera	10	0	0
289	Triatoma pallidipennis	553	Hylonycteris underwoodi	2.77607	Chiroptera	10	0	0
491	Triatoma longipennis	553	Hylonycteris underwoodi	2.24258	Chiroptera	10	0	0
485	Triatoma mexicana	199	Idionycteris phyllotis	4.1371	Chiroptera	10	0	0
319	Triatoma barberi	199	Idionycteris phyllotis	2.90997	Chiroptera	10	0	0
365	Triatoma dimidiata golfo	199	Idionycteris phyllotis	2.62642	Chiroptera	10	0	0
68	Triatoma phyllosoma	96	Lampronycteris brachyotis	4.15588	Chiroptera	10	0	0
365	Triatoma dimidiata golfo	96	Lampronycteris brachyotis	2.00302	Chiroptera	10	0	0
193	Dipetalogaster maxima	525	Lasiurus blossevil	9.85959	Chiroptera	7	0	0
40	Triatoma rubida	525	Lasiurus blossevil	6.81111	Chiroptera	8	0	0
172	Triatoma brailovskyi	525	Lasiurus blossevil	6.47443	Chiroptera	9	0	0
491	Triatoma longipennis	525	Lasiurus blossevil	5.67898	Chiroptera	9	0	0
258	Triatoma picturata	525	Lasiurus blossevil	3.40187	Chiroptera	10	0	0
289	Triatoma pallidipennis	525	Lasiurus blossevil	3.15425	Chiroptera	10	0	0
449	Triatoma recurva	525	Lasiurus blossevil	3.13223	Chiroptera	10	0	0
24	Triatoma peninsularis	525	Lasiurus blossevil	3.08927	Chiroptera	10	0	0
171	Paratriatoma hirsuta	525	Lasiurus blossevil	2.30305	Chiroptera	10	0	0
475	Triatoma protracta	525	Lasiurus blossevil	2.30305	Chiroptera	10	0	0
68	Triatoma phyllosoma	525	Lasiurus blossevil	2.23388	Chiroptera	10	0	0
289	Triatoma pallidipennis	75	Lasiurus blossevillii	9.07543	Chiroptera	7	0	0
172	Triatoma brailovskyi	75	Lasiurus blossevillii	7.36677	Chiroptera	8	0	0
491	Triatoma longipennis	75	Lasiurus blossevillii	5.92083	Chiroptera	9	0	0
258	Triatoma picturata	75	Lasiurus blossevillii	4.10566	Chiroptera	10	0	0
172	Triatoma brailovskyi	518	Lasiurus borealis	6.54075	Chiroptera	9	0	0
491	Triatoma longipennis	518	Lasiurus borealis	4.78033	Chiroptera	9	0	0
40	Triatoma rubida	518	Lasiurus borealis	3.17186	Chiroptera	10	0	0
24	Triatoma peninsularis	518	Lasiurus borealis	3.12381	Chiroptera	10	0	0
193	Dipetalogaster maxima	518	Lasiurus borealis	3.12381	Chiroptera	10	0	0
308	Triatoma lecticularia	518	Lasiurus borealis	2.79857	Chiroptera	10	0	0
319	Triatoma barberi	518	Lasiurus borealis	2.39054	Chiroptera	10	0	0
289	Triatoma pallidipennis	518	Lasiurus borealis	2.33043	Chiroptera	10	0	0
68	Triatoma phyllosoma	518	Lasiurus borealis	2.26776	Chiroptera	10	0	0
381	Triatoma uhleri	10	Lasiurus cinereus	3.65866	Chiroptera	10	0	0
171	Paratriatoma hirsuta	10	Lasiurus cinereus	2.80956	Chiroptera	10	0	0
289	Triatoma pallidipennis	10	Lasiurus cinereus	2.54193	Chiroptera	10	0	0
67	Triatoma sinaloensis	10	Lasiurus cinereus	2.41244	Chiroptera	10	0	0
24	Triatoma peninsularis	415	Lasiurus ega	8.32886	Chiroptera	8	0	0
40	Triatoma rubida	415	Lasiurus ega	7.21672	Chiroptera	8	0	0
172	Triatoma brailovskyi	415	Lasiurus ega	5.43712	Chiroptera	9	0	0
193	Dipetalogaster maxima	415	Lasiurus ega	5.43712	Chiroptera	9	0	0
67	Triatoma sinaloensis	415	Lasiurus ega	3.4638	Chiroptera	10	0	0
365	Triatoma dimidiata golfo	415	Lasiurus ega	2.65688	Chiroptera	10	0	0
239	Triatoma dimidiata yucatan	415	Lasiurus ega	2.61813	Chiroptera	10	0	0
7	Triatoma dimidiata pacifico	415	Lasiurus ega	2.50273	Chiroptera	10	0	0
449	Triatoma recurva	415	Lasiurus ega	2.50273	Chiroptera	10	0	0
308	Triatoma lecticularia	415	Lasiurus ega	2.26072	Chiroptera	10	0	0
68	Triatoma phyllosoma	250	Lasiurus intermedius	4.808	Chiroptera	9	0	0
491	Triatoma longipennis	250	Lasiurus intermedius	4.63818	Chiroptera	9	0	0
289	Triatoma pallidipennis	250	Lasiurus intermedius	4.56243	Chiroptera	9	0	0
308	Triatoma lecticularia	250	Lasiurus intermedius	4.39875	Chiroptera	9	0	0
258	Triatoma picturata	250	Lasiurus intermedius	3.91553	Chiroptera	10	0	0
374	Triatoma neotomae	250	Lasiurus intermedius	3.10888	Chiroptera	10	0	0
365	Triatoma dimidiata golfo	250	Lasiurus intermedius	2.77747	Chiroptera	10	0	0
172	Triatoma brailovskyi	250	Lasiurus intermedius	2.25696	Chiroptera	10	0	0
235	Triatoma gerstaeckeri	250	Lasiurus intermedius	2.17545	Chiroptera	10	0	0
193	Dipetalogaster maxima	409	Lasiurus xanthinus	6.28575	Chiroptera	9	0	0
40	Triatoma rubida	409	Lasiurus xanthinus	4.80951	Chiroptera	9	0	0
449	Triatoma recurva	409	Lasiurus xanthinus	4.80951	Chiroptera	9	0	0
24	Triatoma peninsularis	409	Lasiurus xanthinus	2.99088	Chiroptera	10	0	0
172	Triatoma brailovskyi	409	Lasiurus xanthinus	2.99088	Chiroptera	10	0	0
524	Triatoma woodi	409	Lasiurus xanthinus	2.99088	Chiroptera	10	0	0
171	Paratriatoma hirsuta	409	Lasiurus xanthinus	2.22138	Chiroptera	10	0	0
365	Triatoma dimidiata golfo	233	Leopardus pardalis	5.30312	Carnivora	9	0	0
239	Triatoma dimidiata yucatan	233	Leopardus pardalis	2.90545	Carnivora	10	0	0
172	Triatoma brailovskyi	233	Leopardus pardalis	2.78735	Carnivora	10	0	0
7	Triatoma dimidiata pacifico	233	Leopardus pardalis	2.78415	Carnivora	10	0	0
289	Triatoma pallidipennis	233	Leopardus pardalis	2.69618	Carnivora	10	0	0
308	Triatoma lecticularia	233	Leopardus pardalis	2.48608	Carnivora	10	0	0
365	Triatoma dimidiata golfo	51	Leopardus wiedii	3.75831	Carnivora	10	0	0
239	Triatoma dimidiata yucatan	51	Leopardus wiedii	3.38611	Carnivora	10	0	0
289	Triatoma pallidipennis	51	Leopardus wiedii	3.31331	Carnivora	10	0	0
289	Triatoma pallidipennis	353	Leptonycteris curasoae	9.02826	Chiroptera	7	0	1
449	Triatoma recurva	353	Leptonycteris curasoae	5.17567	Chiroptera	9	0	1
319	Triatoma barberi	353	Leptonycteris curasoae	4.91212	Chiroptera	9	0	1
491	Triatoma longipennis	353	Leptonycteris curasoae	4.88996	Chiroptera	9	0	1
172	Triatoma brailovskyi	353	Leptonycteris curasoae	4.35881	Chiroptera	9	0	1
7	Triatoma dimidiata pacifico	353	Leptonycteris curasoae	3.37739	Chiroptera	10	0	1
24	Triatoma peninsularis	353	Leptonycteris curasoae	2.7041	Chiroptera	10	0	1
40	Triatoma rubida	353	Leptonycteris curasoae	2.47825	Chiroptera	10	0	1
308	Triatoma lecticularia	353	Leptonycteris curasoae	2.35836	Chiroptera	10	0	1
365	Triatoma dimidiata golfo	353	Leptonycteris curasoae	2.14181	Chiroptera	10	0	1
289	Triatoma pallidipennis	79	Leptonycteris nivalis	6.81246	Chiroptera	8	0	1
319	Triatoma barberi	79	Leptonycteris nivalis	5.53742	Chiroptera	9	0	1
308	Triatoma lecticularia	79	Leptonycteris nivalis	4.5202	Chiroptera	9	0	1
227	Triatoma mazzottii	79	Leptonycteris nivalis	4.31722	Chiroptera	10	0	1
491	Triatoma longipennis	79	Leptonycteris nivalis	4.04129	Chiroptera	10	0	1
7	Triatoma dimidiata pacifico	79	Leptonycteris nivalis	3.71256	Chiroptera	10	0	1
374	Triatoma neotomae	79	Leptonycteris nivalis	3.19471	Chiroptera	10	0	1
68	Triatoma phyllosoma	79	Leptonycteris nivalis	2.63005	Chiroptera	10	0	1
235	Triatoma gerstaeckeri	79	Leptonycteris nivalis	2.27044	Chiroptera	10	0	1
381	Triatoma uhleri	367	Lepus alleni	10.3793	Lagomorpha	7	0	0
449	Triatoma recurva	367	Lepus alleni	10.3578	Lagomorpha	7	0	0
516	Triatoma sonoriana	367	Lepus alleni	5.04711	Lagomorpha	9	0	0
67	Triatoma sinaloensis	367	Lepus alleni	4.94604	Lagomorpha	9	0	0
275	Triatoma nahuatlae	367	Lepus alleni	4.94604	Lagomorpha	9	0	0
40	Triatoma rubida	367	Lepus alleni	3.86437	Lagomorpha	10	0	0
171	Paratriatoma hirsuta	367	Lepus alleni	2.83239	Lagomorpha	10	0	0
475	Triatoma protracta	367	Lepus alleni	2.83239	Lagomorpha	10	0	0
524	Triatoma woodi	434	Lepus californicus	6.46648	Lagomorpha	9	0	0
193	Dipetalogaster maxima	434	Lepus californicus	4.7075	Lagomorpha	9	0	0
40	Triatoma rubida	434	Lepus californicus	3.72698	Lagomorpha	10	0	0
171	Paratriatoma hirsuta	434	Lepus californicus	3.45318	Lagomorpha	10	0	0
24	Triatoma peninsularis	434	Lepus californicus	2.94853	Lagomorpha	10	0	0
475	Triatoma protracta	434	Lepus californicus	2.06191	Lagomorpha	10	0	0
491	Triatoma longipennis	4	Lepus callotis	10.4126	Lagomorpha	7	0	0
319	Triatoma barberi	4	Lepus callotis	9.25473	Lagomorpha	7	0	0
227	Triatoma mazzottii	4	Lepus callotis	4.42991	Lagomorpha	9	0	0
289	Triatoma pallidipennis	4	Lepus callotis	4.1737	Lagomorpha	10	0	0
284	Triatoma zacatecensis	4	Lepus callotis	2.74474	Lagomorpha	10	0	0
258	Triatoma picturata	4	Lepus callotis	2.54463	Lagomorpha	10	0	0
319	Triatoma barberi	536	Liomys irroratus	10.0154	Rodentia	7	1	1
491	Triatoma longipennis	536	Liomys irroratus	8.20087	Rodentia	8	1	1
289	Triatoma pallidipennis	536	Liomys irroratus	7.96764	Rodentia	8	1	1
485	Triatoma mexicana	536	Liomys irroratus	5.55325	Rodentia	9	1	1
284	Triatoma zacatecensis	536	Liomys irroratus	4.58904	Rodentia	9	1	1
235	Triatoma gerstaeckeri	536	Liomys irroratus	4.50566	Rodentia	9	1	1
365	Triatoma dimidiata golfo	536	Liomys irroratus	3.52623	Rodentia	10	1	1
227	Triatoma mazzottii	536	Liomys irroratus	2.50433	Rodentia	10	1	1
308	Triatoma lecticularia	536	Liomys irroratus	2.3516	Rodentia	10	1	1
68	Triatoma phyllosoma	536	Liomys irroratus	2.16927	Rodentia	10	1	1
7	Triatoma dimidiata pacifico	142	Liomys pictus	8.33856	Rodentia	8	1	1
227	Triatoma mazzottii	142	Liomys pictus	6.69552	Rodentia	8	1	1
258	Triatoma picturata	142	Liomys pictus	6.66385	Rodentia	8	1	1
68	Triatoma phyllosoma	142	Liomys pictus	6.58884	Rodentia	9	1	1
172	Triatoma brailovskyi	142	Liomys pictus	6.12687	Rodentia	9	1	1
289	Triatoma pallidipennis	142	Liomys pictus	5.86594	Rodentia	9	1	1
491	Triatoma longipennis	142	Liomys pictus	5.57377	Rodentia	9	1	1
449	Triatoma recurva	142	Liomys pictus	5.35768	Rodentia	9	1	1
365	Triatoma dimidiata golfo	142	Liomys pictus	4.39725	Rodentia	9	1	1
67	Triatoma sinaloensis	142	Liomys pictus	2.97437	Rodentia	10	1	1
516	Triatoma sonoriana	142	Liomys pictus	2.91819	Rodentia	10	1	1
7	Triatoma dimidiata pacifico	29	Liomys salvini	11.4484	Rodentia	6	0	1
365	Triatoma dimidiata golfo	135	Lonchorhina aurita	3.33705	Chiroptera	10	0	0
68	Triatoma phyllosoma	279	Lontra longicaudis	5.76039	Carnivora	9	0	0
7	Triatoma dimidiata pacifico	279	Lontra longicaudis	5.61227	Carnivora	9	0	0
289	Triatoma pallidipennis	279	Lontra longicaudis	4.67992	Carnivora	9	0	0
227	Triatoma mazzottii	279	Lontra longicaudis	4.19728	Carnivora	10	0	0
172	Triatoma brailovskyi	279	Lontra longicaudis	3.50941	Carnivora	10	0	0
449	Triatoma recurva	279	Lontra longicaudis	3.43379	Carnivora	10	0	0
319	Triatoma barberi	279	Lontra longicaudis	3.23086	Carnivora	10	0	0
491	Triatoma longipennis	279	Lontra longicaudis	2.77023	Carnivora	10	0	0
365	Triatoma dimidiata golfo	279	Lontra longicaudis	2.64146	Carnivora	10	0	0
40	Triatoma rubida	234	Lynx rufus	3.63486	Carnivora	10	1	0
193	Dipetalogaster maxima	234	Lynx rufus	3.52948	Carnivora	10	1	0
171	Paratriatoma hirsuta	234	Lynx rufus	2.66635	Carnivora	10	1	0
475	Triatoma protracta	234	Lynx rufus	2.66635	Carnivora	10	1	0
40	Triatoma rubida	60	Macrotus californicus	13.9415	Chiroptera	5	0	0
24	Triatoma peninsularis	60	Macrotus californicus	11.1165	Chiroptera	7	0	0
193	Dipetalogaster maxima	60	Macrotus californicus	7.32299	Chiroptera	8	0	0
449	Triatoma recurva	60	Macrotus californicus	5.6962	Chiroptera	9	0	0
275	Triatoma nahuatlae	60	Macrotus californicus	4.69136	Chiroptera	9	0	0
516	Triatoma sonoriana	60	Macrotus californicus	2.97988	Chiroptera	10	0	0
171	Paratriatoma hirsuta	60	Macrotus californicus	2.66635	Chiroptera	10	0	0
381	Triatoma uhleri	60	Macrotus californicus	2.16807	Chiroptera	10	0	0
289	Triatoma pallidipennis	170	Macrotus mexicanus	15.2189	Chiroptera	5	0	0
319	Triatoma barberi	170	Macrotus mexicanus	12.7876	Chiroptera	6	0	0
491	Triatoma longipennis	170	Macrotus mexicanus	5.4231	Chiroptera	9	0	0
7	Triatoma dimidiata pacifico	170	Macrotus mexicanus	5.33611	Chiroptera	9	0	0
227	Triatoma mazzottii	170	Macrotus mexicanus	3.71654	Chiroptera	10	0	0
289	Triatoma pallidipennis	292	Macrotus waterhousii	9.1622	Chiroptera	7	0	0
491	Triatoma longipennis	292	Macrotus waterhousii	6.87679	Chiroptera	8	0	0
319	Triatoma barberi	292	Macrotus waterhousii	3.61909	Chiroptera	10	0	0
449	Triatoma recurva	292	Macrotus waterhousii	2.81553	Chiroptera	10	0	0
24	Triatoma peninsularis	292	Macrotus waterhousii	2.81445	Chiroptera	10	0	0
475	Triatoma protracta	292	Macrotus waterhousii	2.07443	Chiroptera	10	0	0
365	Triatoma dimidiata golfo	325	Marmosa mexicana	7.62729	Didelphimorphia	8	0	0
7	Triatoma dimidiata pacifico	325	Marmosa mexicana	3.13223	Didelphimorphia	10	0	0
68	Triatoma phyllosoma	325	Marmosa mexicana	2.23388	Didelphimorphia	10	0	0
365	Triatoma dimidiata golfo	241	Mazama americana	4.54334	Artiodactyla	9	0	0
239	Triatoma dimidiata yucatan	23	Mazama pandora	5.51049	Artiodactyla	9	0	0
227	Triatoma mazzottii	435	Megadontomys cryophilus	3.40157	Rodentia	10	0	0
289	Triatoma pallidipennis	167	Megadontomys thomasi	4.50839	Rodentia	9	0	0
258	Triatoma picturata	551	Megasorex gigas	7.78609	Soricomorpha	8	0	0
491	Triatoma longipennis	551	Megasorex gigas	7.25854	Soricomorpha	8	0	0
289	Triatoma pallidipennis	551	Megasorex gigas	5.17124	Soricomorpha	9	0	0
172	Triatoma brailovskyi	551	Megasorex gigas	4.48801	Soricomorpha	9	0	0
449	Triatoma recurva	551	Megasorex gigas	2.16085	Soricomorpha	10	0	0
289	Triatoma pallidipennis	537	Mephitis macroura	5.33907	Carnivora	9	0	0
491	Triatoma longipennis	537	Mephitis macroura	4.56347	Carnivora	9	0	0
172	Triatoma brailovskyi	537	Mephitis macroura	2.56746	Carnivora	10	0	0
524	Triatoma woodi	537	Mephitis macroura	2.56746	Carnivora	10	0	0
308	Triatoma lecticularia	537	Mephitis macroura	2.28132	Carnivora	10	0	0
524	Triatoma woodi	426	Mephitis mephitis	8.17111	Carnivora	8	1	1
381	Triatoma uhleri	426	Mephitis mephitis	5.41651	Carnivora	9	1	1
289	Triatoma pallidipennis	316	Micronycteris megalotis	5.85157	Chiroptera	9	0	0
172	Triatoma brailovskyi	316	Micronycteris megalotis	5.31638	Chiroptera	9	0	0
68	Triatoma phyllosoma	316	Micronycteris megalotis	4.07321	Chiroptera	10	0	0
365	Triatoma dimidiata golfo	316	Micronycteris megalotis	3.90055	Chiroptera	10	0	0
235	Triatoma gerstaeckeri	316	Micronycteris megalotis	3.60426	Chiroptera	10	0	0
7	Triatoma dimidiata pacifico	316	Micronycteris megalotis	2.42806	Chiroptera	10	0	0
172	Triatoma brailovskyi	1	Micronycteris mexicana	10.0568	Chiroptera	7	0	0
308	Triatoma lecticularia	1	Micronycteris mexicana	9.16408	Chiroptera	7	0	0
319	Triatoma barberi	1	Micronycteris mexicana	2.24631	Chiroptera	10	0	0
289	Triatoma pallidipennis	1	Micronycteris mexicana	2.20795	Chiroptera	10	0	0
289	Triatoma pallidipennis	226	Micronycteris microtis	6.24502	Chiroptera	9	0	0
68	Triatoma phyllosoma	226	Micronycteris microtis	4.00136	Chiroptera	10	0	0
7	Triatoma dimidiata pacifico	226	Micronycteris microtis	3.38666	Chiroptera	10	0	0
172	Triatoma brailovskyi	226	Micronycteris microtis	3.31154	Chiroptera	10	0	0
235	Triatoma gerstaeckeri	226	Micronycteris microtis	2.14221	Chiroptera	10	0	0
491	Triatoma longipennis	226	Micronycteris microtis	2.0638	Chiroptera	10	0	0
491	Triatoma longipennis	387	Micronycteris sylvestris	4.59451	Chiroptera	9	0	0
7	Triatoma dimidiata pacifico	387	Micronycteris sylvestris	4.5686	Chiroptera	9	0	0
289	Triatoma pallidipennis	387	Micronycteris sylvestris	4.0519	Chiroptera	10	0	0
68	Triatoma phyllosoma	387	Micronycteris sylvestris	3.5327	Chiroptera	10	0	0
227	Triatoma mazzottii	387	Micronycteris sylvestris	3.14514	Chiroptera	10	0	0
475	Triatoma protracta	62	Microtus californicus	15.0433	Rodentia	5	0	0
171	Paratriatoma hirsuta	62	Microtus californicus	9.96306	Rodentia	7	0	0
491	Triatoma longipennis	473	Microtus mexicanus	2.79225	Rodentia	10	0	0
289	Triatoma pallidipennis	473	Microtus mexicanus	2.7361	Rodentia	10	0	0
319	Triatoma barberi	473	Microtus mexicanus	2.24278	Rodentia	10	0	0
284	Triatoma zacatecensis	473	Microtus mexicanus	2.07309	Rodentia	10	0	0
365	Triatoma dimidiata golfo	198	Microtus quasiater	11.0354	Rodentia	7	0	0
485	Triatoma mexicana	198	Microtus quasiater	3.74489	Rodentia	10	0	0
7	Triatoma dimidiata pacifico	2	Microtus waterhousii	13.4427	Rodentia	5	0	0
319	Triatoma barberi	2	Microtus waterhousii	6.29641	Rodentia	9	0	0
289	Triatoma pallidipennis	2	Microtus waterhousii	6.2131	Rodentia	9	0	0
365	Triatoma dimidiata golfo	403	Mimon bennettii	4.94699	Chiroptera	9	0	0
239	Triatoma dimidiata yucatan	403	Mimon bennettii	2.36413	Chiroptera	10	0	0
365	Triatoma dimidiata golfo	517	Mimon cozumelae	5.82521	Chiroptera	9	0	0
239	Triatoma dimidiata yucatan	517	Mimon cozumelae	2.25086	Chiroptera	10	0	0
172	Triatoma brailovskyi	143	Molossops mexicanus	12.3573	Chiroptera	6	0	0
491	Triatoma longipennis	143	Molossops mexicanus	3.24881	Chiroptera	10	0	0
289	Triatoma pallidipennis	143	Molossops mexicanus	2.86512	Chiroptera	10	0	0
365	Triatoma dimidiata golfo	441	Molossus ater	10.2646	Chiroptera	7	0	0
7	Triatoma dimidiata pacifico	441	Molossus ater	4.99358	Chiroptera	9	0	0
68	Triatoma phyllosoma	441	Molossus ater	3.63889	Chiroptera	10	0	0
289	Triatoma pallidipennis	441	Molossus ater	3.17628	Chiroptera	10	0	0
485	Triatoma mexicana	441	Molossus ater	2.58403	Chiroptera	10	0	0
491	Triatoma longipennis	441	Molossus ater	2.35988	Chiroptera	10	0	0
172	Triatoma brailovskyi	441	Molossus ater	2.24014	Chiroptera	10	0	0
235	Triatoma gerstaeckeri	441	Molossus ater	2.15255	Chiroptera	10	0	0
227	Triatoma mazzottii	441	Molossus ater	2.09016	Chiroptera	10	0	0
258	Triatoma picturata	472	Molossus molossus	5.17395	Chiroptera	9	0	0
7	Triatoma dimidiata pacifico	472	Molossus molossus	4.81618	Chiroptera	9	0	0
172	Triatoma brailovskyi	472	Molossus molossus	4.57811	Chiroptera	9	0	0
68	Triatoma phyllosoma	472	Molossus molossus	3.64712	Chiroptera	10	0	0
258	Triatoma picturata	394	Molossus nigricans	14.3155	Chiroptera	5	0	0
491	Triatoma longipennis	394	Molossus nigricans	6.93049	Chiroptera	8	0	0
319	Triatoma barberi	394	Molossus nigricans	6.29641	Chiroptera	9	0	0
289	Triatoma pallidipennis	394	Molossus nigricans	6.2131	Chiroptera	9	0	0
491	Triatoma longipennis	32	Molossus pretiosus	2.8413	Chiroptera	10	0	0
289	Triatoma pallidipennis	32	Molossus pretiosus	2.49066	Chiroptera	10	0	0
172	Triatoma brailovskyi	282	Molossus rufus	8.03833	Chiroptera	8	0	0
365	Triatoma dimidiata golfo	282	Molossus rufus	7.82559	Chiroptera	8	0	0
68	Triatoma phyllosoma	282	Molossus rufus	2.79148	Chiroptera	10	0	0
258	Triatoma picturata	282	Molossus rufus	2.61608	Chiroptera	10	0	0
235	Triatoma gerstaeckeri	282	Molossus rufus	2.42415	Chiroptera	10	0	0
308	Triatoma lecticularia	282	Molossus rufus	2.1632	Chiroptera	10	0	0
289	Triatoma pallidipennis	529	Molossus sinaloae	6.58968	Chiroptera	9	0	0
491	Triatoma longipennis	529	Molossus sinaloae	5.12565	Chiroptera	9	0	0
7	Triatoma dimidiata pacifico	529	Molossus sinaloae	4.12951	Chiroptera	10	0	0
172	Triatoma brailovskyi	529	Molossus sinaloae	3.96655	Chiroptera	10	0	0
319	Triatoma barberi	529	Molossus sinaloae	3.42493	Chiroptera	10	0	0
227	Triatoma mazzottii	529	Molossus sinaloae	2.67359	Chiroptera	10	0	0
258	Triatoma picturata	529	Molossus sinaloae	2.0183	Chiroptera	10	0	0
289	Triatoma pallidipennis	253	Mormoops megalophylla	5.12992	Chiroptera	9	1	1
7	Triatoma dimidiata pacifico	253	Mormoops megalophylla	4.82229	Chiroptera	9	1	1
172	Triatoma brailovskyi	253	Mormoops megalophylla	3.03257	Chiroptera	10	1	1
485	Triatoma mexicana	253	Mormoops megalophylla	2.80727	Chiroptera	10	1	1
365	Triatoma dimidiata golfo	253	Mormoops megalophylla	2.74879	Chiroptera	10	1	1
491	Triatoma longipennis	253	Mormoops megalophylla	2.08529	Chiroptera	10	1	1
239	Triatoma dimidiata yucatan	253	Mormoops megalophylla	2.01627	Chiroptera	10	1	1
319	Triatoma barberi	127	Mus musculus	7.78279	Rodentia	8	1	1
365	Triatoma dimidiata golfo	127	Mus musculus	6.32849	Rodentia	9	1	1
258	Triatoma picturata	127	Mus musculus	4.5383	Rodentia	9	1	1
485	Triatoma mexicana	127	Mus musculus	4.371	Rodentia	9	1	1
491	Triatoma longipennis	127	Mus musculus	4.29419	Rodentia	10	1	1
24	Triatoma peninsularis	127	Mus musculus	4.1426	Rodentia	10	1	1
289	Triatoma pallidipennis	127	Mus musculus	4.11942	Rodentia	10	1	1
40	Triatoma rubida	127	Mus musculus	2.92496	Rodentia	10	1	1
172	Triatoma brailovskyi	35	Musonycteris harrisoni	7.04152	Chiroptera	8	0	0
308	Triatoma lecticularia	35	Musonycteris harrisoni	6.40357	Chiroptera	9	0	0
7	Triatoma dimidiata pacifico	35	Musonycteris harrisoni	3.64435	Chiroptera	10	0	0
227	Triatoma mazzottii	35	Musonycteris harrisoni	2.448	Chiroptera	10	0	0
365	Triatoma dimidiata golfo	206	Mustela frenata	5.00309	Carnivora	9	0	0
485	Triatoma mexicana	206	Mustela frenata	4.29633	Carnivora	10	0	0
289	Triatoma pallidipennis	206	Mustela frenata	3.26712	Carnivora	10	0	0
319	Triatoma barberi	206	Mustela frenata	2.56633	Carnivora	10	0	0
491	Triatoma longipennis	154	Myotis albescens	2.0932	Chiroptera	10	0	0
308	Triatoma lecticularia	263	Myotis auriculus	7.91277	Chiroptera	8	0	0
374	Triatoma neotomae	263	Myotis auriculus	5.59245	Chiroptera	9	0	0
524	Triatoma woodi	263	Myotis auriculus	4.24363	Chiroptera	10	0	0
235	Triatoma gerstaeckeri	263	Myotis auriculus	2.97803	Chiroptera	10	0	0
289	Triatoma pallidipennis	303	Myotis californicus	2.80081	Chiroptera	10	0	0
491	Triatoma longipennis	303	Myotis californicus	2.63183	Chiroptera	10	0	0
193	Dipetalogaster maxima	303	Myotis californicus	2.40158	Chiroptera	10	0	0
258	Triatoma picturata	317	Myotis carteri	10.1789	Chiroptera	7	0	0
491	Triatoma longipennis	317	Myotis carteri	9.7004	Chiroptera	7	0	0
449	Triatoma recurva	317	Myotis carteri	6.25003	Chiroptera	9	0	0
289	Triatoma pallidipennis	317	Myotis carteri	5.52012	Chiroptera	9	0	0
68	Triatoma phyllosoma	317	Myotis carteri	4.82404	Chiroptera	9	0	0
7	Triatoma dimidiata pacifico	317	Myotis carteri	2.97166	Chiroptera	10	0	0
516	Triatoma sonoriana	317	Myotis carteri	2.46415	Chiroptera	10	0	0
524	Triatoma woodi	126	Myotis ciliolabrum	6.05787	Chiroptera	9	0	0
381	Triatoma uhleri	126	Myotis ciliolabrum	3.95776	Chiroptera	10	0	0
365	Triatoma dimidiata golfo	140	Myotis elegans	7.64706	Chiroptera	8	0	0
7	Triatoma dimidiata pacifico	140	Myotis elegans	2.39473	Chiroptera	10	0	0
7	Triatoma dimidiata pacifico	393	Myotis fortidens	5.47442	Chiroptera	9	0	0
289	Triatoma pallidipennis	393	Myotis fortidens	3.60739	Chiroptera	10	0	0
449	Triatoma recurva	393	Myotis fortidens	3.48143	Chiroptera	10	0	0
172	Triatoma brailovskyi	393	Myotis fortidens	3.39463	Chiroptera	10	0	0
491	Triatoma longipennis	393	Myotis fortidens	3.19386	Chiroptera	10	0	0
308	Triatoma lecticularia	393	Myotis fortidens	3.0495	Chiroptera	10	0	0
68	Triatoma phyllosoma	393	Myotis fortidens	2.53111	Chiroptera	10	0	0
365	Triatoma dimidiata golfo	260	Myotis keaysi	5.50193	Chiroptera	9	0	0
235	Triatoma gerstaeckeri	260	Myotis keaysi	2.06999	Chiroptera	10	0	0
319	Triatoma barberi	377	Myotis leibii	5.4186	Chiroptera	9	0	0
365	Triatoma dimidiata golfo	109	Myotis nigricans	9.09818	Chiroptera	7	0	0
235	Triatoma gerstaeckeri	109	Myotis nigricans	3.56773	Chiroptera	10	0	0
7	Triatoma dimidiata pacifico	109	Myotis nigricans	3.38666	Chiroptera	10	0	0
289	Triatoma pallidipennis	109	Myotis nigricans	2.56496	Chiroptera	10	0	0
491	Triatoma longipennis	109	Myotis nigricans	2.0638	Chiroptera	10	0	0
284	Triatoma zacatecensis	11	Myotis occultus	7.04038	Chiroptera	8	0	0
40	Triatoma rubida	309	Myotis peninsularis	17.7996	Chiroptera	4	0	0
24	Triatoma peninsularis	309	Myotis peninsularis	16.463	Chiroptera	4	0	0
193	Dipetalogaster maxima	309	Myotis peninsularis	16.463	Chiroptera	4	0	0
524	Triatoma woodi	344	Myotis thysanodes	4.16967	Chiroptera	10	0	0
381	Triatoma uhleri	344	Myotis thysanodes	2.62948	Chiroptera	10	0	0
289	Triatoma pallidipennis	344	Myotis thysanodes	2.46988	Chiroptera	10	0	0
485	Triatoma mexicana	344	Myotis thysanodes	2.43331	Chiroptera	10	0	0
289	Triatoma pallidipennis	152	Myotis velifera	7.99688	Chiroptera	8	0	0
491	Triatoma longipennis	152	Myotis velifera	6.38625	Chiroptera	9	0	0
374	Triatoma neotomae	152	Myotis velifera	4.89856	Chiroptera	9	0	0
319	Triatoma barberi	152	Myotis velifera	3.90464	Chiroptera	10	0	0
258	Triatoma picturata	152	Myotis velifera	3.88006	Chiroptera	10	0	0
24	Triatoma peninsularis	152	Myotis velifera	3.5997	Chiroptera	10	0	0
193	Dipetalogaster maxima	152	Myotis velifera	3.5997	Chiroptera	10	0	0
40	Triatoma rubida	152	Myotis velifera	3.5394	Chiroptera	10	0	0
308	Triatoma lecticularia	152	Myotis velifera	3.19715	Chiroptera	10	0	0
227	Triatoma mazzottii	152	Myotis velifera	2.73364	Chiroptera	10	0	0
365	Triatoma dimidiata golfo	152	Myotis velifera	2.29117	Chiroptera	10	0	0
381	Triatoma uhleri	320	Myotis vivesi	12.532	Chiroptera	6	0	0
67	Triatoma sinaloensis	320	Myotis vivesi	12.0517	Chiroptera	6	0	0
516	Triatoma sonoriana	320	Myotis vivesi	8.56409	Chiroptera	8	0	0
171	Paratriatoma hirsuta	320	Myotis vivesi	7.30184	Chiroptera	8	0	0
40	Triatoma rubida	320	Myotis vivesi	4.91216	Chiroptera	9	0	0
449	Triatoma recurva	320	Myotis vivesi	4.91216	Chiroptera	9	0	0
475	Triatoma protracta	215	Myotis volans	2.87768	Chiroptera	10	0	0
40	Triatoma rubida	58	Myotis yumanensis	4.52829	Chiroptera	9	0	0
449	Triatoma recurva	58	Myotis yumanensis	4.52829	Chiroptera	9	0	0
24	Triatoma peninsularis	58	Myotis yumanensis	4.32112	Chiroptera	9	0	0
172	Triatoma brailovskyi	58	Myotis yumanensis	4.32112	Chiroptera	9	0	0
475	Triatoma protracta	58	Myotis yumanensis	3.31315	Chiroptera	10	0	0
491	Triatoma longipennis	58	Myotis yumanensis	3.08471	Chiroptera	10	0	0
289	Triatoma pallidipennis	58	Myotis yumanensis	2.60965	Chiroptera	10	0	0
485	Triatoma mexicana	58	Myotis yumanensis	2.55546	Chiroptera	10	0	0
7	Triatoma dimidiata pacifico	558	Nasua narica	6.26296	Carnivora	9	1	1
308	Triatoma lecticularia	558	Nasua narica	4.63361	Carnivora	9	1	1
491	Triatoma longipennis	558	Nasua narica	4.60543	Carnivora	9	1	1
374	Triatoma neotomae	558	Nasua narica	4.50239	Carnivora	9	1	1
449	Triatoma recurva	558	Nasua narica	4.19561	Carnivora	10	1	1
227	Triatoma mazzottii	558	Nasua narica	3.84809	Carnivora	10	1	1
289	Triatoma pallidipennis	558	Nasua narica	3.74453	Carnivora	10	1	1
172	Triatoma brailovskyi	558	Nasua narica	3.27805	Carnivora	10	1	1
365	Triatoma dimidiata golfo	558	Nasua narica	3.19089	Carnivora	10	1	1
68	Triatoma phyllosoma	558	Nasua narica	2.05827	Carnivora	10	1	1
365	Triatoma dimidiata golfo	469	Nasua nasua	6.26549	Carnivora	9	0	1
7	Triatoma dimidiata pacifico	469	Nasua nasua	3.64435	Carnivora	10	0	1
449	Triatoma recurva	469	Nasua nasua	3.64435	Carnivora	10	0	1
289	Triatoma pallidipennis	469	Nasua nasua	3.12251	Carnivora	10	0	1
235	Triatoma gerstaeckeri	191	Natalus mexicanus	4.73354	Chiroptera	9	0	0
491	Triatoma longipennis	191	Natalus mexicanus	3.24881	Chiroptera	10	0	0
289	Triatoma pallidipennis	191	Natalus mexicanus	2.86512	Chiroptera	10	0	0
289	Triatoma pallidipennis	169	Natalus stramineus	6.55193	Chiroptera	9	0	0
7	Triatoma dimidiata pacifico	169	Natalus stramineus	4.21891	Chiroptera	10	0	0
24	Triatoma peninsularis	169	Natalus stramineus	4.18564	Chiroptera	10	0	0
172	Triatoma brailovskyi	169	Natalus stramineus	4.18564	Chiroptera	10	0	0
193	Dipetalogaster maxima	169	Natalus stramineus	4.18564	Chiroptera	10	0	0
491	Triatoma longipennis	169	Natalus stramineus	3.04409	Chiroptera	10	0	0
40	Triatoma rubida	169	Natalus stramineus	2.96388	Chiroptera	10	0	0
365	Triatoma dimidiata golfo	169	Natalus stramineus	2.55062	Chiroptera	10	0	0
491	Triatoma longipennis	26	Neotamias dorsalis	2.51866	Rodentia	10	0	0
381	Triatoma uhleri	356	Neotoma albigula	6.57023	Rodentia	9	1	1
524	Triatoma woodi	356	Neotoma albigula	4.92279	Rodentia	9	1	1
67	Triatoma sinaloensis	356	Neotoma albigula	4.28274	Rodentia	10	1	1
475	Triatoma protracta	356	Neotoma albigula	3.63309	Rodentia	10	1	1
284	Triatoma zacatecensis	356	Neotoma albigula	3.58679	Rodentia	10	1	1
449	Triatoma recurva	356	Neotoma albigula	2.94994	Rodentia	10	1	1
319	Triatoma barberi	554	Neotoma alleni	2.53173	Rodentia	10	0	0
289	Triatoma pallidipennis	554	Neotoma alleni	2.49066	Rodentia	10	0	0
235	Triatoma gerstaeckeri	49	Neotoma angustapalata	4.18805	Rodentia	10	0	0
24	Triatoma peninsularis	349	Neotoma anthonyi	24.8355	Rodentia	1	0	0
40	Triatoma rubida	349	Neotoma anthonyi	13.4427	Rodentia	5	0	0
24	Triatoma peninsularis	107	Neotoma bryanti	16.463	Rodentia	4	0	0
193	Dipetalogaster maxima	107	Neotoma bryanti	16.463	Rodentia	4	0	0
40	Triatoma rubida	107	Neotoma bryanti	13.2939	Rodentia	6	0	0
475	Triatoma protracta	538	Neotoma fuscipes	9.63395	Rodentia	7	1	1
193	Dipetalogaster maxima	538	Neotoma fuscipes	6.05787	Rodentia	9	1	1
171	Paratriatoma hirsuta	538	Neotoma fuscipes	4.71506	Rodentia	9	1	1
40	Triatoma rubida	538	Neotoma fuscipes	3.08171	Rodentia	10	1	1
284	Triatoma zacatecensis	205	Neotoma goldmani	6.05689	Rodentia	9	0	1
40	Triatoma rubida	112	Neotoma lepida	10.1301	Rodentia	7	1	1
171	Paratriatoma hirsuta	112	Neotoma lepida	8.52181	Rodentia	8	1	1
24	Triatoma peninsularis	112	Neotoma lepida	8.15123	Rodentia	8	1	1
193	Dipetalogaster maxima	112	Neotoma lepida	8.15123	Rodentia	8	1	1
475	Triatoma protracta	112	Neotoma lepida	6.27957	Rodentia	9	1	1
491	Triatoma longipennis	329	Neotoma mexicana	7.115	Rodentia	8	1	1
289	Triatoma pallidipennis	329	Neotoma mexicana	5.11462	Rodentia	9	1	1
68	Triatoma phyllosoma	329	Neotoma mexicana	4.6304	Rodentia	9	1	1
7	Triatoma dimidiata pacifico	329	Neotoma mexicana	3.95316	Rodentia	10	1	1
449	Triatoma recurva	329	Neotoma mexicana	3.95316	Rodentia	10	1	1
319	Triatoma barberi	329	Neotoma mexicana	3.20453	Rodentia	10	1	1
227	Triatoma mazzottii	329	Neotoma mexicana	2.66333	Rodentia	10	1	1
235	Triatoma gerstaeckeri	130	Neotoma micropus	7.23157	Rodentia	8	1	1
308	Triatoma lecticularia	130	Neotoma micropus	5.79781	Rodentia	9	1	1
374	Triatoma neotomae	130	Neotoma micropus	4.09767	Rodentia	10	1	1
524	Triatoma woodi	130	Neotoma micropus	3.05563	Rodentia	10	1	1
365	Triatoma dimidiata golfo	332	Neotoma nelsoni	5.77254	Rodentia	9	0	0
491	Triatoma longipennis	404	Neotoma palatina	6.25544	Rodentia	9	0	1
227	Triatoma mazzottii	404	Neotoma palatina	2.74738	Rodentia	10	0	1
67	Triatoma sinaloensis	146	Neotoma phenax	7.22926	Rodentia	8	1	1
275	Triatoma nahuatlae	146	Neotoma phenax	7.22926	Rodentia	8	1	1
449	Triatoma recurva	146	Neotoma phenax	5.8778	Rodentia	9	1	1
516	Triatoma sonoriana	146	Neotoma phenax	4.95976	Rodentia	9	1	1
475	Triatoma protracta	146	Neotoma phenax	4.29177	Rodentia	10	1	1
40	Triatoma rubida	146	Neotoma phenax	2.77677	Rodentia	10	1	1
289	Triatoma pallidipennis	509	Neotomodon alstoni	4.43486	Rodentia	9	0	0
7	Triatoma dimidiata pacifico	364	Noctilio leporinus	6.3122	Chiroptera	9	0	0
68	Triatoma phyllosoma	364	Noctilio leporinus	4.80818	Chiroptera	9	0	0
172	Triatoma brailovskyi	364	Noctilio leporinus	3.90436	Chiroptera	10	0	0
308	Triatoma lecticularia	364	Noctilio leporinus	3.52064	Chiroptera	10	0	0
24	Triatoma peninsularis	418	Notiosorex crawfordi	7.04152	Soricomorpha	8	0	0
193	Dipetalogaster maxima	418	Notiosorex crawfordi	7.04152	Soricomorpha	8	0	0
40	Triatoma rubida	418	Notiosorex crawfordi	3.64435	Soricomorpha	10	0	0
449	Triatoma recurva	418	Notiosorex crawfordi	3.64435	Soricomorpha	10	0	0
227	Triatoma mazzottii	463	Notiosorex evotis	4.65573	Soricomorpha	9	0	0
491	Triatoma longipennis	463	Notiosorex evotis	3.24881	Soricomorpha	10	0	0
485	Triatoma mexicana	428	Notolagus velox	12.1936	Soricomorpha	6	0	0
319	Triatoma barberi	428	Notolagus velox	8.90446	Soricomorpha	7	0	0
491	Triatoma longipennis	153	Nyctinomops aurispinosus	3.40414	Chiroptera	10	0	0
319	Triatoma barberi	153	Nyctinomops aurispinosus	3.00808	Chiroptera	10	0	0
289	Triatoma pallidipennis	153	Nyctinomops aurispinosus	2.95537	Chiroptera	10	0	0
193	Dipetalogaster maxima	380	Nyctinomops femorosaccus	10.9447	Chiroptera	7	0	0
374	Triatoma neotomae	380	Nyctinomops femorosaccus	7.03924	Chiroptera	8	0	0
40	Triatoma rubida	380	Nyctinomops femorosaccus	5.71234	Chiroptera	9	0	0
24	Triatoma peninsularis	380	Nyctinomops femorosaccus	5.38231	Chiroptera	9	0	0
308	Triatoma lecticularia	380	Nyctinomops femorosaccus	4.88127	Chiroptera	9	0	0
449	Triatoma recurva	380	Nyctinomops femorosaccus	2.68983	Chiroptera	10	0	0
239	Triatoma dimidiata yucatan	66	Nyctinomops laticaudatus	8.7892	Chiroptera	8	0	0
68	Triatoma phyllosoma	66	Nyctinomops laticaudatus	4.2584	Chiroptera	10	0	0
258	Triatoma picturata	66	Nyctinomops laticaudatus	2.81903	Chiroptera	10	0	0
319	Triatoma barberi	534	Nyctinomops macrotis	2.3692	Chiroptera	10	0	0
289	Triatoma pallidipennis	534	Nyctinomops macrotis	2.3219	Chiroptera	10	0	0
365	Triatoma dimidiata golfo	446	Nyctomys sumichrasti	5.39078	Rodentia	9	0	0
227	Triatoma mazzottii	446	Nyctomys sumichrasti	3.89198	Rodentia	10	0	0
7	Triatoma dimidiata pacifico	446	Nyctomys sumichrasti	3.7457	Rodentia	10	0	0
172	Triatoma brailovskyi	446	Nyctomys sumichrasti	3.62711	Rodentia	10	0	0
308	Triatoma lecticularia	446	Nyctomys sumichrasti	3.26454	Rodentia	10	0	0
68	Triatoma phyllosoma	446	Nyctomys sumichrasti	2.75434	Rodentia	10	0	0
24	Triatoma peninsularis	194	Odocoileus hemionus	6.05787	Artiodactyla	9	0	0
40	Triatoma rubida	194	Odocoileus hemionus	3.08171	Artiodactyla	10	0	0
289	Triatoma pallidipennis	493	Odocoileus virginianus	4.44609	Artiodactyla	9	0	0
491	Triatoma longipennis	493	Odocoileus virginianus	2.79978	Artiodactyla	10	0	0
258	Triatoma picturata	493	Odocoileus virginianus	2.69125	Artiodactyla	10	0	0
172	Triatoma brailovskyi	493	Odocoileus virginianus	2.50242	Artiodactyla	10	0	0
7	Triatoma dimidiata pacifico	493	Odocoileus virginianus	2.45251	Artiodactyla	10	0	0
449	Triatoma recurva	493	Odocoileus virginianus	2.45251	Artiodactyla	10	0	0
308	Triatoma lecticularia	493	Odocoileus virginianus	2.22066	Artiodactyla	10	0	0
365	Triatoma dimidiata golfo	64	Oligoryzomys fulvescens	14.2084	Rodentia	5	0	1
7	Triatoma dimidiata pacifico	64	Oligoryzomys fulvescens	4.71689	Rodentia	9	0	1
235	Triatoma gerstaeckeri	64	Oligoryzomys fulvescens	3.6891	Rodentia	10	0	1
239	Triatoma dimidiata yucatan	64	Oligoryzomys fulvescens	2.60179	Rodentia	10	0	1
475	Triatoma protracta	427	Ondatra zibethicus	7.9077	Rodentia	8	0	0
284	Triatoma zacatecensis	326	Onychomys arenicola	6.80782	Rodentia	8	0	0
374	Triatoma neotomae	257	Onychomys leucogaster	11.3585	Rodentia	6	1	1
308	Triatoma lecticularia	257	Onychomys leucogaster	7.91277	Rodentia	8	1	1
235	Triatoma gerstaeckeri	257	Onychomys leucogaster	6.52571	Rodentia	9	1	1
284	Triatoma zacatecensis	257	Onychomys leucogaster	4.79387	Rodentia	9	1	1
524	Triatoma woodi	257	Onychomys leucogaster	4.24363	Rodentia	10	1	1
449	Triatoma recurva	257	Onychomys leucogaster	2.01355	Rodentia	10	1	1
475	Triatoma protracta	545	Onychomys torridus	10.1358	Rodentia	7	0	0
381	Triatoma uhleri	545	Onychomys torridus	6.68661	Rodentia	8	0	0
67	Triatoma sinaloensis	545	Onychomys torridus	6.63459	Rodentia	8	0	0
516	Triatoma sonoriana	545	Onychomys torridus	4.21419	Rodentia	10	0	0
171	Paratriatoma hirsuta	545	Onychomys torridus	3.77079	Rodentia	10	0	0
40	Triatoma rubida	545	Onychomys torridus	3.68289	Rodentia	10	0	0
449	Triatoma recurva	545	Onychomys torridus	3.68289	Rodentia	10	0	0
275	Triatoma nahuatlae	545	Onychomys torridus	3.17272	Rodentia	10	0	0
284	Triatoma zacatecensis	545	Onychomys torridus	2.66462	Rodentia	10	0	0
524	Triatoma woodi	545	Onychomys torridus	2.30902	Rodentia	10	0	0
7	Triatoma dimidiata pacifico	220	Orthogeomys grandis	10.49	Rodentia	7	0	1
227	Triatoma mazzottii	220	Orthogeomys grandis	7.17854	Rodentia	8	0	1
68	Triatoma phyllosoma	220	Orthogeomys grandis	5.15781	Rodentia	9	0	1
319	Triatoma barberi	220	Orthogeomys grandis	3.22514	Rodentia	10	0	1
365	Triatoma dimidiata golfo	12	Orthogeomys hispidus	17.0801	Rodentia	4	0	1
239	Triatoma dimidiata yucatan	12	Orthogeomys hispidus	5.95259	Rodentia	9	0	1
365	Triatoma dimidiata golfo	201	Orthogeomys lanius	5.77254	Rodentia	9	0	0
491	Triatoma longipennis	345	Oryzomys albiventer	7.6403	Rodentia	8	0	0
258	Triatoma picturata	345	Oryzomys albiventer	5.25233	Rodentia	9	0	0
365	Triatoma dimidiata golfo	121	Oryzomys alfaroi	5.49687	Rodentia	9	0	1
7	Triatoma dimidiata pacifico	121	Oryzomys alfaroi	5.17869	Rodentia	9	0	1
485	Triatoma mexicana	121	Oryzomys alfaroi	2.72185	Rodentia	10	0	1
365	Triatoma dimidiata golfo	406	Oryzomys chapmani	9.93946	Rodentia	7	0	0
227	Triatoma mazzottii	406	Oryzomys chapmani	4.47576	Rodentia	9	0	0
7	Triatoma dimidiata pacifico	406	Oryzomys chapmani	3.0936	Rodentia	10	0	0
485	Triatoma mexicana	406	Oryzomys chapmani	2.67461	Rodentia	10	0	0
365	Triatoma dimidiata golfo	290	Oryzomys couesi	12.174	Rodentia	6	1	1
7	Triatoma dimidiata pacifico	290	Oryzomys couesi	6.32385	Rodentia	9	1	1
227	Triatoma mazzottii	290	Oryzomys couesi	5.61247	Rodentia	9	1	1
172	Triatoma brailovskyi	290	Oryzomys couesi	4.41453	Rodentia	9	1	1
289	Triatoma pallidipennis	290	Oryzomys couesi	4.22238	Rodentia	10	1	1
319	Triatoma barberi	290	Oryzomys couesi	3.34683	Rodentia	10	1	1
239	Triatoma dimidiata yucatan	290	Oryzomys couesi	2.97295	Rodentia	10	1	1
491	Triatoma longipennis	290	Oryzomys couesi	2.39522	Rodentia	10	1	1
235	Triatoma gerstaeckeri	290	Oryzomys couesi	2.15602	Rodentia	10	1	1
40	Triatoma rubida	290	Oryzomys couesi	2.09609	Rodentia	10	1	1
365	Triatoma dimidiata golfo	407	Oryzomys melanotis	7.29428	Rodentia	8	0	1
172	Triatoma brailovskyi	407	Oryzomys melanotis	7.13988	Rodentia	8	0	1
491	Triatoma longipennis	407	Oryzomys melanotis	5.71821	Rodentia	9	0	1
289	Triatoma pallidipennis	407	Oryzomys melanotis	5.48931	Rodentia	9	0	1
235	Triatoma gerstaeckeri	407	Oryzomys melanotis	3.97546	Rodentia	10	0	1
7	Triatoma dimidiata pacifico	407	Oryzomys melanotis	3.35987	Rodentia	10	0	1
172	Triatoma brailovskyi	342	Oryzomys palustris	6.46375	Rodentia	9	0	1
289	Triatoma pallidipennis	342	Oryzomys palustris	5.91971	Rodentia	9	0	1
7	Triatoma dimidiata pacifico	342	Oryzomys palustris	5.44362	Rodentia	9	0	1
491	Triatoma longipennis	342	Oryzomys palustris	4.97991	Rodentia	9	0	1
365	Triatoma dimidiata golfo	342	Oryzomys palustris	4.72243	Rodentia	9	0	1
227	Triatoma mazzottii	342	Oryzomys palustris	4.27162	Rodentia	10	0	1
319	Triatoma barberi	342	Oryzomys palustris	4.24995	Rodentia	10	0	1
258	Triatoma picturata	342	Oryzomys palustris	3.23419	Rodentia	10	0	1
365	Triatoma dimidiata golfo	137	Oryzomys rostratus	9.8614	Rodentia	7	0	0
485	Triatoma mexicana	137	Oryzomys rostratus	3.38913	Rodentia	10	0	0
239	Triatoma dimidiata yucatan	137	Oryzomys rostratus	2.79233	Rodentia	10	0	0
289	Triatoma pallidipennis	155	Osgoodomys banderanus	11.8515	Rodentia	6	0	0
172	Triatoma brailovskyi	155	Osgoodomys banderanus	9.59979	Rodentia	7	0	0
491	Triatoma longipennis	155	Osgoodomys banderanus	6.3858	Rodentia	9	0	0
7	Triatoma dimidiata pacifico	155	Osgoodomys banderanus	6.05242	Rodentia	9	0	0
258	Triatoma picturata	155	Osgoodomys banderanus	2.19652	Rodentia	10	0	0
239	Triatoma dimidiata yucatan	55	Otonyctomys hatti	8.16128	Rodentia	8	0	0
491	Triatoma longipennis	87	Otospermophilus variegatus	12.8984	Rodentia	6	0	0
289	Triatoma pallidipennis	87	Otospermophilus variegatus	4.68088	Rodentia	9	0	0
227	Triatoma mazzottii	87	Otospermophilus variegatus	3.66025	Rodentia	10	0	0
258	Triatoma picturata	87	Otospermophilus variegatus	2.73932	Rodentia	10	0	0
319	Triatoma barberi	87	Otospermophilus variegatus	2.00758	Rodentia	10	0	0
239	Triatoma dimidiata yucatan	197	Ototylomys phyllotis	8.76269	Rodentia	8	1	1
171	Paratriatoma hirsuta	15	Ovis canadensis	3.07721	Artiodactyla	10	0	0
491	Triatoma longipennis	283	Panthera onca	3.4267	Carnivora	10	0	0
258	Triatoma picturata	283	Panthera onca	2.46501	Carnivora	10	0	0
491	Triatoma longipennis	555	Pappogeomys bulleri	17.395	Rodentia	4	0	1
172	Triatoma brailovskyi	555	Pappogeomys bulleri	11.1165	Rodentia	7	0	1
289	Triatoma pallidipennis	555	Pappogeomys bulleri	9.63694	Rodentia	7	0	1
68	Triatoma phyllosoma	555	Pappogeomys bulleri	9.21417	Rodentia	7	0	1
258	Triatoma picturata	555	Pappogeomys bulleri	8.31691	Rodentia	8	0	1
308	Triatoma lecticularia	555	Pappogeomys bulleri	3.17427	Rodentia	10	0	1
227	Triatoma mazzottii	555	Pappogeomys bulleri	2.28532	Rodentia	10	0	1
365	Triatoma dimidiata golfo	231	Pecari tajacu	4.47888	Artiodactyla	9	0	0
172	Triatoma brailovskyi	231	Pecari tajacu	4.32112	Artiodactyla	9	0	0
308	Triatoma lecticularia	231	Pecari tajacu	3.905	Artiodactyla	10	0	0
239	Triatoma dimidiata yucatan	231	Pecari tajacu	2.14819	Artiodactyla	10	0	0
7	Triatoma dimidiata pacifico	231	Pecari tajacu	2.06042	Artiodactyla	10	0	0
171	Paratriatoma hirsuta	391	Perognathus amplus	13.8407	Rodentia	5	0	0
381	Triatoma uhleri	391	Perognathus amplus	11.786	Rodentia	6	0	0
40	Triatoma rubida	391	Perognathus amplus	9.45282	Rodentia	7	0	0
24	Triatoma peninsularis	229	Perognathus flavescens	24.8355	Rodentia	1	0	1
40	Triatoma rubida	229	Perognathus flavescens	13.4427	Rodentia	5	0	1
284	Triatoma zacatecensis	526	Perognathus flavus	3.88165	Rodentia	10	0	1
524	Triatoma woodi	526	Perognathus flavus	3.36929	Rodentia	10	0	1
171	Paratriatoma hirsuta	499	Perognathus longimembris	10.7303	Rodentia	7	0	0
475	Triatoma protracta	499	Perognathus longimembris	5.27329	Rodentia	9	0	0
381	Triatoma uhleri	499	Perognathus longimembris	4.44049	Rodentia	9	0	0
40	Triatoma rubida	499	Perognathus longimembris	3.48075	Rodentia	10	0	0
449	Triatoma recurva	499	Perognathus longimembris	3.48075	Rodentia	10	0	0
374	Triatoma neotomae	209	Perognathus merriami	7.65781	Rodentia	8	0	0
449	Triatoma recurva	224	Perognathus pernix	9.45282	Rodentia	7	0	1
227	Triatoma mazzottii	236	Peromyscus aztecus	5.86404	Rodentia	9	0	1
68	Triatoma phyllosoma	236	Peromyscus aztecus	4.77065	Rodentia	9	0	1
365	Triatoma dimidiata golfo	236	Peromyscus aztecus	4.51209	Rodentia	9	0	1
7	Triatoma dimidiata pacifico	236	Peromyscus aztecus	4.05015	Rodentia	10	0	1
289	Triatoma pallidipennis	236	Peromyscus aztecus	3.96226	Rodentia	10	0	1
319	Triatoma barberi	236	Peromyscus aztecus	2.31293	Rodentia	10	0	1
491	Triatoma longipennis	236	Peromyscus aztecus	2.22722	Rodentia	10	0	1
172	Triatoma brailovskyi	543	Peromyscus banderanus	6.75411	Rodentia	8	0	1
308	Triatoma lecticularia	543	Peromyscus banderanus	6.14012	Rodentia	9	0	1
365	Triatoma dimidiata golfo	212	Peromyscus beatae	6.43339	Rodentia	9	0	0
485	Triatoma mexicana	315	Peromyscus boylii	4.32547	Rodentia	9	1	1
319	Triatoma barberi	315	Peromyscus boylii	3.7002	Rodentia	10	1	1
289	Triatoma pallidipennis	315	Peromyscus boylii	3.18185	Rodentia	10	1	1
172	Triatoma brailovskyi	315	Peromyscus boylii	2.54826	Rodentia	10	1	1
491	Triatoma longipennis	315	Peromyscus boylii	2.26142	Rodentia	10	1	1
365	Triatoma dimidiata golfo	222	Peromyscus bullatus	2.27167	Rodentia	10	0	1
475	Triatoma protracta	21	Peromyscus californicus	8.80565	Rodentia	8	1	1
171	Paratriatoma hirsuta	21	Peromyscus californicus	4.29177	Rodentia	10	1	1
24	Triatoma peninsularis	489	Peromyscus crinitus	7.73907	Rodentia	8	0	1
171	Paratriatoma hirsuta	489	Peromyscus crinitus	6.06082	Rodentia	9	0	1
475	Triatoma protracta	489	Peromyscus crinitus	6.06082	Rodentia	9	0	1
40	Triatoma rubida	489	Peromyscus crinitus	4.03923	Rodentia	10	0	1
284	Triatoma zacatecensis	14	Peromyscus difficilis	6.73725	Rodentia	8	0	1
485	Triatoma mexicana	14	Peromyscus difficilis	3.95418	Rodentia	10	0	1
319	Triatoma barberi	14	Peromyscus difficilis	3.49625	Rodentia	10	0	1
289	Triatoma pallidipennis	14	Peromyscus difficilis	2.13655	Rodentia	10	0	1
40	Triatoma rubida	498	Peromyscus eremicus	7.43158	Rodentia	8	1	1
171	Paratriatoma hirsuta	498	Peromyscus eremicus	4.20686	Rodentia	10	1	1
193	Dipetalogaster maxima	498	Peromyscus eremicus	4.1156	Rodentia	10	1	1
524	Triatoma woodi	498	Peromyscus eremicus	4.1156	Rodentia	10	1	1
381	Triatoma uhleri	498	Peromyscus eremicus	3.33313	Rodentia	10	1	1
449	Triatoma recurva	498	Peromyscus eremicus	3.13123	Rodentia	10	1	1
475	Triatoma protracta	498	Peromyscus eremicus	2.95493	Rodentia	10	1	1
24	Triatoma peninsularis	498	Peromyscus eremicus	2.53279	Rodentia	10	1	1
40	Triatoma rubida	213	Peromyscus eva	15.2216	Rodentia	5	0	1
193	Dipetalogaster maxima	213	Peromyscus eva	14.1528	Rodentia	5	0	1
24	Triatoma peninsularis	213	Peromyscus eva	9.36545	Rodentia	7	0	1
171	Paratriatoma hirsuta	213	Peromyscus eva	7.30835	Rodentia	8	0	1
475	Triatoma protracta	213	Peromyscus eva	3.52179	Rodentia	10	0	1
365	Triatoma dimidiata golfo	150	Peromyscus furvus	10.7823	Rodentia	7	0	1
485	Triatoma mexicana	150	Peromyscus furvus	4.06249	Rodentia	10	0	1
227	Triatoma mazzottii	150	Peromyscus furvus	2.91551	Rodentia	10	0	1
319	Triatoma barberi	120	Peromyscus gratus	9.85862	Rodentia	7	0	0
491	Triatoma longipennis	120	Peromyscus gratus	5.94675	Rodentia	9	0	0
485	Triatoma mexicana	120	Peromyscus gratus	4.28514	Rodentia	10	0	0
284	Triatoma zacatecensis	120	Peromyscus gratus	3.64937	Rodentia	10	0	0
289	Triatoma pallidipennis	120	Peromyscus gratus	2.57243	Rodentia	10	0	0
7	Triatoma dimidiata pacifico	480	Peromyscus guatemalensis	4.5686	Rodentia	9	0	1
7	Triatoma dimidiata pacifico	88	Peromyscus gymnotis	7.90438	Rodentia	8	0	1
365	Triatoma dimidiata golfo	134	Peromyscus leucopus	11.7232	Rodentia	6	1	1
235	Triatoma gerstaeckeri	134	Peromyscus leucopus	6.60124	Rodentia	8	1	1
374	Triatoma neotomae	134	Peromyscus leucopus	5.66512	Rodentia	9	1	1
524	Triatoma woodi	134	Peromyscus leucopus	4.13751	Rodentia	10	1	1
308	Triatoma lecticularia	134	Peromyscus leucopus	3.66254	Rodentia	10	1	1
239	Triatoma dimidiata yucatan	134	Peromyscus leucopus	3.3206	Rodentia	10	1	1
289	Triatoma pallidipennis	183	Peromyscus levipes	6.80473	Rodentia	8	1	1
319	Triatoma barberi	183	Peromyscus levipes	5.37216	Rodentia	9	1	1
485	Triatoma mexicana	183	Peromyscus levipes	4.9489	Rodentia	9	1	1
365	Triatoma dimidiata golfo	183	Peromyscus levipes	3.16915	Rodentia	10	1	1
491	Triatoma longipennis	183	Peromyscus levipes	2.8118	Rodentia	10	1	1
235	Triatoma gerstaeckeri	183	Peromyscus levipes	2.74399	Rodentia	10	1	1
491	Triatoma longipennis	238	Peromyscus maniculatus	7.85963	Rodentia	8	1	1
319	Triatoma barberi	238	Peromyscus maniculatus	6.30161	Rodentia	9	1	1
289	Triatoma pallidipennis	238	Peromyscus maniculatus	3.62932	Rodentia	10	1	1
24	Triatoma peninsularis	238	Peromyscus maniculatus	2.85388	Rodentia	10	1	1
258	Triatoma picturata	238	Peromyscus maniculatus	2.11967	Rodentia	10	1	1
284	Triatoma zacatecensis	238	Peromyscus maniculatus	2.00485	Rodentia	10	1	1
227	Triatoma mazzottii	521	Peromyscus megalops	8.6414	Rodentia	8	0	1
68	Triatoma phyllosoma	521	Peromyscus megalops	7.6242	Rodentia	8	0	1
7	Triatoma dimidiata pacifico	521	Peromyscus megalops	4.71534	Rodentia	9	0	1
319	Triatoma barberi	521	Peromyscus megalops	4.03929	Rodentia	10	0	1
289	Triatoma pallidipennis	521	Peromyscus megalops	3.96666	Rodentia	10	0	1
319	Triatoma barberi	293	Peromyscus melanophrys	10.6166	Rodentia	7	1	1
491	Triatoma longipennis	293	Peromyscus melanophrys	5.72034	Rodentia	9	1	1
289	Triatoma pallidipennis	293	Peromyscus melanophrys	5.58493	Rodentia	9	1	1
284	Triatoma zacatecensis	293	Peromyscus melanophrys	3.31598	Rodentia	10	1	1
485	Triatoma mexicana	293	Peromyscus melanophrys	3.14319	Rodentia	10	1	1
68	Triatoma phyllosoma	293	Peromyscus melanophrys	2.34597	Rodentia	10	1	1
289	Triatoma pallidipennis	217	Peromyscus melanotis	4.18467	Rodentia	10	0	1
319	Triatoma barberi	217	Peromyscus melanotis	3.08427	Rodentia	10	0	1
365	Triatoma dimidiata golfo	217	Peromyscus melanotis	2.55062	Rodentia	10	0	1
284	Triatoma zacatecensis	217	Peromyscus melanotis	2.19403	Rodentia	10	0	1
7	Triatoma dimidiata pacifico	52	Peromyscus melanurus	11.9799	Rodentia	6	0	1
227	Triatoma mazzottii	52	Peromyscus melanurus	8.45386	Rodentia	8	0	1
68	Triatoma phyllosoma	52	Peromyscus melanurus	6.16695	Rodentia	9	0	1
319	Triatoma barberi	52	Peromyscus melanurus	3.3659	Rodentia	10	0	1
449	Triatoma recurva	163	Peromyscus merriami	10.0189	Rodentia	7	0	1
40	Triatoma rubida	163	Peromyscus merriami	7.41755	Rodentia	8	0	1
516	Triatoma sonoriana	163	Peromyscus merriami	6.2659	Rodentia	9	0	1
67	Triatoma sinaloensis	163	Peromyscus merriami	6.01641	Rodentia	9	0	1
275	Triatoma nahuatlae	163	Peromyscus merriami	6.01641	Rodentia	9	0	1
365	Triatoma dimidiata golfo	95	Peromyscus mexicanus	14.7907	Rodentia	5	1	1
227	Triatoma mazzottii	95	Peromyscus mexicanus	8.71802	Rodentia	8	1	1
7	Triatoma dimidiata pacifico	95	Peromyscus mexicanus	7.63777	Rodentia	8	1	1
68	Triatoma phyllosoma	95	Peromyscus mexicanus	6.48385	Rodentia	9	1	1
485	Triatoma mexicana	225	Peromyscus ochraventer	6.29855	Rodentia	9	0	1
235	Triatoma gerstaeckeri	225	Peromyscus ochraventer	3.46221	Rodentia	10	0	1
485	Triatoma mexicana	443	Peromyscus pectoralis	6.74748	Rodentia	8	0	1
374	Triatoma neotomae	443	Peromyscus pectoralis	6.63672	Rodentia	8	0	1
235	Triatoma gerstaeckeri	443	Peromyscus pectoralis	5.12215	Rodentia	9	0	1
308	Triatoma lecticularia	443	Peromyscus pectoralis	4.39432	Rodentia	9	0	1
491	Triatoma longipennis	443	Peromyscus pectoralis	4.25713	Rodentia	10	0	1
284	Triatoma zacatecensis	443	Peromyscus pectoralis	3.58679	Rodentia	10	0	1
524	Triatoma woodi	443	Peromyscus pectoralis	3.09881	Rodentia	10	0	1
289	Triatoma pallidipennis	84	Peromyscus perfulvus	7.5804	Rodentia	8	0	1
491	Triatoma longipennis	84	Peromyscus perfulvus	5.92153	Rodentia	9	0	1
172	Triatoma brailovskyi	84	Peromyscus perfulvus	4.48801	Rodentia	9	0	1
308	Triatoma lecticularia	84	Peromyscus perfulvus	4.05873	Rodentia	10	0	1
258	Triatoma picturata	84	Peromyscus perfulvus	2.34894	Rodentia	10	0	1
7	Triatoma dimidiata pacifico	84	Peromyscus perfulvus	2.16085	Rodentia	10	0	1
524	Triatoma woodi	327	Peromyscus polius	10.0568	Rodentia	7	0	1
381	Triatoma uhleri	327	Peromyscus polius	6.70706	Rodentia	8	0	1
449	Triatoma recurva	310	Peromyscus simulus	7.90438	Rodentia	8	0	1
40	Triatoma rubida	310	Peromyscus simulus	3.82883	Rodentia	10	0	1
516	Triatoma sonoriana	310	Peromyscus simulus	3.22003	Rodentia	10	0	1
68	Triatoma phyllosoma	310	Peromyscus simulus	2.92775	Rodentia	10	0	1
491	Triatoma longipennis	557	Peromyscus spicilegus	11.3631	Rodentia	6	0	1
258	Triatoma picturata	557	Peromyscus spicilegus	7.97965	Rodentia	8	0	1
289	Triatoma pallidipennis	557	Peromyscus spicilegus	6.08595	Rodentia	9	0	1
449	Triatoma recurva	557	Peromyscus spicilegus	6.05242	Rodentia	9	0	1
68	Triatoma phyllosoma	557	Peromyscus spicilegus	5.54407	Rodentia	9	0	1
172	Triatoma brailovskyi	557	Peromyscus spicilegus	4.59958	Rodentia	9	0	1
319	Triatoma barberi	396	Peromyscus truei	6.7051	Rodentia	8	1	1
475	Triatoma protracta	396	Peromyscus truei	5.32988	Rodentia	9	1	1
284	Triatoma zacatecensis	396	Peromyscus truei	2.38968	Rodentia	10	1	1
289	Triatoma pallidipennis	396	Peromyscus truei	2.16123	Rodentia	10	1	1
24	Triatoma peninsularis	396	Peromyscus truei	2.05641	Rodentia	10	1	1
491	Triatoma longipennis	396	Peromyscus truei	2.04528	Rodentia	10	1	1
239	Triatoma dimidiata yucatan	500	Peromyscus yucatanicus	10.3276	Rodentia	7	1	1
239	Triatoma dimidiata yucatan	450	Peromyscus zarhynchus	3.96098	Rodentia	10	0	1
365	Triatoma dimidiata golfo	223	Peropteryx kappleri	2.00302	Chiroptera	10	0	0
365	Triatoma dimidiata golfo	85	Philander opossum	19.4234	Didelphimorphia	3	1	1
239	Triatoma dimidiata yucatan	85	Philander opossum	3.53272	Didelphimorphia	10	1	1
485	Triatoma mexicana	85	Philander opossum	2.40662	Didelphimorphia	10	1	1
7	Triatoma dimidiata pacifico	85	Philander opossum	2.01225	Didelphimorphia	10	1	1
365	Triatoma dimidiata golfo	348	Phyllostomus discolor	4.12832	Chiroptera	10	0	0
7	Triatoma dimidiata pacifico	348	Phyllostomus discolor	2.46174	Chiroptera	10	0	0
24	Triatoma peninsularis	386	Pipistrellus hesperus	8.2093	Chiroptera	8	0	0
40	Triatoma rubida	386	Pipistrellus hesperus	7.10406	Chiroptera	8	0	0
193	Dipetalogaster maxima	386	Pipistrellus hesperus	5.35586	Chiroptera	9	0	0
381	Triatoma uhleri	386	Pipistrellus hesperus	5.25583	Chiroptera	9	0	0
67	Triatoma sinaloensis	386	Pipistrellus hesperus	3.41077	Chiroptera	10	0	0
374	Triatoma neotomae	386	Pipistrellus hesperus	3.41077	Chiroptera	10	0	0
284	Triatoma zacatecensis	386	Pipistrellus hesperus	2.87581	Chiroptera	10	0	0
524	Triatoma woodi	386	Pipistrellus hesperus	2.50242	Chiroptera	10	0	0
449	Triatoma recurva	386	Pipistrellus hesperus	2.45251	Chiroptera	10	0	0
308	Triatoma lecticularia	386	Pipistrellus hesperus	2.22066	Chiroptera	10	0	0
365	Triatoma dimidiata golfo	47	Pipistrellus subflavus	4.70111	Chiroptera	9	0	0
235	Triatoma gerstaeckeri	47	Pipistrellus subflavus	4.0856	Chiroptera	10	0	0
365	Triatoma dimidiata golfo	357	Platyrrhinus helleri	5.32649	Chiroptera	9	0	0
68	Triatoma phyllosoma	53	Plecotus rafinesquii	10.6493	Chiroptera	7	0	0
491	Triatoma longipennis	53	Plecotus rafinesquii	6.93049	Chiroptera	8	0	0
319	Triatoma barberi	535	Plecotus townsendii	4.38509	Chiroptera	9	0	0
491	Triatoma longipennis	535	Plecotus townsendii	3.09457	Chiroptera	10	0	0
289	Triatoma pallidipennis	535	Plecotus townsendii	2.66819	Chiroptera	10	0	0
235	Triatoma gerstaeckeri	535	Plecotus townsendii	2.1538	Chiroptera	10	0	0
365	Triatoma dimidiata golfo	256	Potos flavus	8.79208	Carnivora	8	0	0
7	Triatoma dimidiata pacifico	256	Potos flavus	6.69238	Carnivora	8	0	0
227	Triatoma mazzottii	256	Potos flavus	4.35418	Carnivora	9	0	0
239	Triatoma dimidiata yucatan	256	Potos flavus	3.8986	Carnivora	10	0	0
68	Triatoma phyllosoma	256	Potos flavus	2.6559	Carnivora	10	0	0
7	Triatoma dimidiata pacifico	114	Procyon lotor	3.81622	Carnivora	10	1	1
40	Triatoma rubida	114	Procyon lotor	3.81622	Carnivora	10	1	1
289	Triatoma pallidipennis	114	Procyon lotor	3.70741	Carnivora	10	1	1
491	Triatoma longipennis	114	Procyon lotor	3.06967	Carnivora	10	1	1
172	Triatoma brailovskyi	114	Procyon lotor	3.01112	Carnivora	10	1	1
524	Triatoma woodi	114	Procyon lotor	3.01112	Carnivora	10	1	1
381	Triatoma uhleri	114	Procyon lotor	2.78318	Carnivora	10	1	1
365	Triatoma dimidiata golfo	114	Procyon lotor	2.70971	Carnivora	10	1	1
258	Triatoma picturata	114	Procyon lotor	2.12546	Carnivora	10	1	1
171	Paratriatoma hirsuta	114	Procyon lotor	2.1155	Carnivora	10	1	1
172	Triatoma brailovskyi	125	Promops centralis	7.73907	Chiroptera	8	0	0
68	Triatoma phyllosoma	125	Promops centralis	6.49765	Chiroptera	9	0	0
7	Triatoma dimidiata pacifico	125	Promops centralis	4.03923	Chiroptera	10	0	0
172	Triatoma brailovskyi	354	Pteronotus davyi	6.87027	Chiroptera	8	1	1
289	Triatoma pallidipennis	354	Pteronotus davyi	5.19323	Chiroptera	9	1	1
7	Triatoma dimidiata pacifico	354	Pteronotus davyi	4.51426	Chiroptera	9	1	1
491	Triatoma longipennis	354	Pteronotus davyi	4.04489	Chiroptera	10	1	1
365	Triatoma dimidiata golfo	354	Pteronotus davyi	4.02736	Chiroptera	10	1	1
289	Triatoma pallidipennis	350	Pteronotus parnelli	8.12299	Chiroptera	8	1	1
365	Triatoma dimidiata golfo	350	Pteronotus parnelli	4.47206	Chiroptera	9	1	1
7	Triatoma dimidiata pacifico	350	Pteronotus parnelli	4.24788	Chiroptera	10	1	1
491	Triatoma longipennis	350	Pteronotus parnelli	2.9752	Chiroptera	10	1	1
319	Triatoma barberi	350	Pteronotus parnelli	2.73195	Chiroptera	10	1	1
172	Triatoma brailovskyi	350	Pteronotus parnelli	2.68688	Chiroptera	10	1	1
68	Triatoma phyllosoma	350	Pteronotus parnelli	2.13952	Chiroptera	10	1	1
289	Triatoma pallidipennis	80	Pteronotus personatus	9.32649	Chiroptera	7	0	0
7	Triatoma dimidiata pacifico	80	Pteronotus personatus	8.46355	Chiroptera	8	0	0
319	Triatoma barberi	80	Pteronotus personatus	4.39853	Chiroptera	9	0	0
449	Triatoma recurva	80	Pteronotus personatus	3.90118	Chiroptera	10	0	0
491	Triatoma longipennis	80	Pteronotus personatus	3.49338	Chiroptera	10	0	0
67	Triatoma sinaloensis	80	Pteronotus personatus	3.33486	Chiroptera	10	0	0
258	Triatoma picturata	80	Pteronotus personatus	2.61608	Chiroptera	10	0	0
365	Triatoma dimidiata golfo	80	Pteronotus personatus	2.47397	Chiroptera	10	0	0
172	Triatoma brailovskyi	80	Pteronotus personatus	2.44085	Chiroptera	10	0	0
308	Triatoma lecticularia	80	Pteronotus personatus	2.1632	Chiroptera	10	0	0
258	Triatoma picturata	265	Pteropteryx macrotis	2.5278	Chiroptera	10	0	0
7	Triatoma dimidiata pacifico	265	Pteropteryx macrotis	2.33147	Chiroptera	10	0	0
193	Dipetalogaster maxima	45	Puma concolor	5.24381	Carnivora	9	0	0
171	Paratriatoma hirsuta	45	Puma concolor	4.06005	Carnivora	10	0	0
258	Triatoma picturata	45	Puma concolor	2.81903	Carnivora	10	0	0
491	Triatoma longipennis	45	Puma concolor	2.42647	Carnivora	10	0	0
319	Triatoma barberi	45	Puma concolor	2.08948	Carnivora	10	0	0
289	Triatoma pallidipennis	45	Puma concolor	2.04429	Carnivora	10	0	0
365	Triatoma dimidiata golfo	243	Rattus rattus	7.37513	Rodentia	8	1	1
7	Triatoma dimidiata pacifico	243	Rattus rattus	6.051	Rodentia	9	1	1
491	Triatoma longipennis	243	Rattus rattus	4.05286	Rodentia	10	1	1
258	Triatoma picturata	243	Rattus rattus	2.97393	Rodentia	10	1	1
239	Triatoma dimidiata yucatan	243	Rattus rattus	2.84332	Rodentia	10	1	1
172	Triatoma brailovskyi	243	Rattus rattus	2.73488	Rodentia	10	1	1
449	Triatoma recurva	243	Rattus rattus	2.72333	Rodentia	10	1	1
289	Triatoma pallidipennis	108	Reithrodontomys chrysopsis	2.92947	Rodentia	10	0	1
491	Triatoma longipennis	158	Reithrodontomys fulvescens	7.77397	Rodentia	8	1	1
365	Triatoma dimidiata golfo	158	Reithrodontomys fulvescens	5.93231	Rodentia	9	1	1
319	Triatoma barberi	158	Reithrodontomys fulvescens	5.90869	Rodentia	9	1	1
289	Triatoma pallidipennis	158	Reithrodontomys fulvescens	5.16363	Rodentia	9	1	1
68	Triatoma phyllosoma	158	Reithrodontomys fulvescens	4.29109	Rodentia	10	1	1
284	Triatoma zacatecensis	158	Reithrodontomys fulvescens	4.26976	Rodentia	10	1	1
374	Triatoma neotomae	158	Reithrodontomys fulvescens	3.69712	Rodentia	10	1	1
308	Triatoma lecticularia	158	Reithrodontomys fulvescens	3.1642	Rodentia	10	1	1
227	Triatoma mazzottii	158	Reithrodontomys fulvescens	2.58481	Rodentia	10	1	1
172	Triatoma brailovskyi	158	Reithrodontomys fulvescens	2.51074	Rodentia	10	1	1
7	Triatoma dimidiata pacifico	158	Reithrodontomys fulvescens	2.0554	Rodentia	10	1	1
239	Triatoma dimidiata yucatan	77	Reithrodontomys gracilis	12.4298	Rodentia	6	0	1
7	Triatoma dimidiata pacifico	77	Reithrodontomys gracilis	3.68936	Rodentia	10	0	1
258	Triatoma picturata	187	Reithrodontomys hirsutus	4.88841	Rodentia	9	0	0
289	Triatoma pallidipennis	187	Reithrodontomys hirsutus	4.0519	Rodentia	10	0	0
516	Triatoma sonoriana	187	Reithrodontomys hirsutus	3.86769	Rodentia	10	0	0
68	Triatoma phyllosoma	187	Reithrodontomys hirsutus	3.5327	Rodentia	10	0	0
227	Triatoma mazzottii	187	Reithrodontomys hirsutus	3.14514	Rodentia	10	0	0
491	Triatoma longipennis	187	Reithrodontomys hirsutus	2.0932	Rodentia	10	0	0
284	Triatoma zacatecensis	352	Reithrodontomys megalotis	2.77101	Rodentia	10	0	1
319	Triatoma barberi	352	Reithrodontomys megalotis	2.4548	Rodentia	10	0	1
524	Triatoma woodi	352	Reithrodontomys megalotis	2.34581	Rodentia	10	0	1
491	Triatoma longipennis	352	Reithrodontomys megalotis	2.32598	Rodentia	10	0	1
365	Triatoma dimidiata golfo	298	Reithrodontomys mexicanus	6.64326	Rodentia	8	0	1
7	Triatoma dimidiata pacifico	298	Reithrodontomys mexicanus	2.72333	Rodentia	10	0	1
485	Triatoma mexicana	298	Reithrodontomys mexicanus	2.28454	Rodentia	10	0	1
319	Triatoma barberi	156	Reithrodontomys microdon	3.75051	Rodentia	10	0	1
289	Triatoma pallidipennis	522	Reithrodontomys sumichrasti	8.52082	Rodentia	8	0	1
319	Triatoma barberi	522	Reithrodontomys sumichrasti	4.43526	Rodentia	9	0	1
7	Triatoma dimidiata pacifico	522	Reithrodontomys sumichrasti	3.5394	Rodentia	10	0	1
491	Triatoma longipennis	522	Reithrodontomys sumichrasti	3.47853	Rodentia	10	0	1
365	Triatoma dimidiata golfo	522	Reithrodontomys sumichrasti	2.77991	Rodentia	10	0	1
227	Triatoma mazzottii	522	Reithrodontomys sumichrasti	2.73364	Rodentia	10	0	1
68	Triatoma phyllosoma	522	Reithrodontomys sumichrasti	2.38996	Rodentia	10	0	1
68	Triatoma phyllosoma	131	Rheomys mexicanus	7.46379	Rodentia	8	0	0
239	Triatoma dimidiata yucatan	355	Rhogeessa aeneus	2.97739	Chiroptera	10	0	0
319	Triatoma barberi	323	Rhogeessa alleni	6.5888	Chiroptera	9	0	0
491	Triatoma longipennis	323	Rhogeessa alleni	5.36633	Chiroptera	9	0	0
289	Triatoma pallidipennis	323	Rhogeessa alleni	2.95537	Chiroptera	10	0	0
68	Triatoma phyllosoma	323	Rhogeessa alleni	2.64105	Chiroptera	10	0	0
485	Triatoma mexicana	323	Rhogeessa alleni	2.00535	Chiroptera	10	0	0
68	Triatoma phyllosoma	502	Rhogeessa gracilis	6.16695	Chiroptera	9	0	0
258	Triatoma picturata	502	Rhogeessa gracilis	4.10566	Chiroptera	10	0	0
319	Triatoma barberi	502	Rhogeessa gracilis	3.3659	Chiroptera	10	0	0
516	Triatoma sonoriana	502	Rhogeessa gracilis	3.22003	Chiroptera	10	0	0
227	Triatoma mazzottii	502	Rhogeessa gracilis	2.58819	Chiroptera	10	0	0
7	Triatoma dimidiata pacifico	221	Rhogeessa parvula	5.02857	Chiroptera	9	0	0
449	Triatoma recurva	221	Rhogeessa parvula	5.02857	Chiroptera	9	0	0
172	Triatoma brailovskyi	221	Rhogeessa parvula	3.12381	Chiroptera	10	0	0
289	Triatoma pallidipennis	221	Rhogeessa parvula	2.33043	Chiroptera	10	0	0
68	Triatoma phyllosoma	221	Rhogeessa parvula	2.26776	Chiroptera	10	0	0
365	Triatoma dimidiata golfo	311	Rhogeessa tumida	11.2927	Chiroptera	6	0	0
7	Triatoma dimidiata pacifico	311	Rhogeessa tumida	3.01913	Chiroptera	10	0	0
365	Triatoma dimidiata golfo	106	Rhynchonycteris naso	4.70156	Chiroptera	9	0	0
239	Triatoma dimidiata yucatan	106	Rhynchonycteris naso	2.25086	Chiroptera	10	0	0
289	Triatoma pallidipennis	313	Romerolagus diazi	6.05215	Lagomorpha	9	0	0
7	Triatoma dimidiata pacifico	474	Saccopteryx bilineata	8.37772	Chiroptera	8	0	0
365	Triatoma dimidiata golfo	474	Saccopteryx bilineata	5.68045	Chiroptera	9	0	0
172	Triatoma brailovskyi	474	Saccopteryx bilineata	4.39315	Chiroptera	9	0	0
227	Triatoma mazzottii	474	Saccopteryx bilineata	3.62687	Chiroptera	10	0	0
68	Triatoma phyllosoma	474	Saccopteryx bilineata	2.14441	Chiroptera	10	0	0
374	Triatoma neotomae	422	Sciurus alleni	20.3876	Rodentia	2	0	0
308	Triatoma lecticularia	422	Sciurus alleni	9.47751	Rodentia	7	0	0
235	Triatoma gerstaeckeri	422	Sciurus alleni	5.83703	Rodentia	9	0	0
284	Triatoma zacatecensis	422	Sciurus alleni	5.75966	Rodentia	9	0	0
365	Triatoma dimidiata golfo	402	Sciurus aureogaster	11.074	Rodentia	7	0	1
7	Triatoma dimidiata pacifico	402	Sciurus aureogaster	7.29603	Rodentia	8	0	1
227	Triatoma mazzottii	402	Sciurus aureogaster	6.62406	Rodentia	8	0	1
289	Triatoma pallidipennis	402	Sciurus aureogaster	6.0444	Rodentia	9	0	1
68	Triatoma phyllosoma	402	Sciurus aureogaster	5.81666	Rodentia	9	0	1
235	Triatoma gerstaeckeri	402	Sciurus aureogaster	2.21937	Rodentia	10	0	1
172	Triatoma brailovskyi	278	Sciurus colliaei	11.2206	Rodentia	6	0	0
449	Triatoma recurva	278	Sciurus colliaei	10.3594	Rodentia	7	0	0
491	Triatoma longipennis	278	Sciurus colliaei	8.62789	Rodentia	8	0	0
258	Triatoma picturata	278	Sciurus colliaei	6.08814	Rodentia	9	0	0
516	Triatoma sonoriana	278	Sciurus colliaei	6.01611	Rodentia	9	0	0
40	Triatoma rubida	278	Sciurus colliaei	5.64539	Rodentia	9	0	0
68	Triatoma phyllosoma	278	Sciurus colliaei	5.43657	Rodentia	9	0	0
289	Triatoma pallidipennis	278	Sciurus colliaei	3.80223	Rodentia	10	0	0
67	Triatoma sinaloensis	278	Sciurus colliaei	3.4638	Rodentia	10	0	0
365	Triatoma dimidiata golfo	97	Sciurus deppei	12.293	Rodentia	6	0	1
239	Triatoma dimidiata yucatan	97	Sciurus deppei	4.13147	Rodentia	10	0	1
235	Triatoma gerstaeckeri	97	Sciurus deppei	2.35253	Rodentia	10	0	1
491	Triatoma longipennis	363	Sciurus nayaritensis	7.87564	Rodentia	8	0	0
449	Triatoma recurva	363	Sciurus nayaritensis	2.52852	Rodentia	10	0	0
524	Triatoma woodi	151	Sciurus niger	11.0347	Rodentia	7	0	0
235	Triatoma gerstaeckeri	151	Sciurus niger	4.18805	Rodentia	10	0	0
284	Triatoma zacatecensis	487	Sciurus oculatus	6.80782	Rodentia	8	0	1
485	Triatoma mexicana	487	Sciurus oculatus	6.08968	Rodentia	9	0	1
319	Triatoma barberi	487	Sciurus oculatus	2.59233	Rodentia	10	0	1
7	Triatoma dimidiata pacifico	513	Sciurus variegatoides	6.60976	Rodentia	8	0	1
239	Triatoma dimidiata yucatan	166	Sciurus yucatanensis	7.63339	Rodentia	8	0	1
7	Triatoma dimidiata pacifico	285	Sigmodon alleni	8.742	Rodentia	8	0	1
227	Triatoma mazzottii	285	Sigmodon alleni	5.9241	Rodentia	9	0	1
289	Triatoma pallidipennis	285	Sigmodon alleni	5.8326	Rodentia	9	0	1
258	Triatoma picturata	285	Sigmodon alleni	5.41939	Rodentia	9	0	1
68	Triatoma phyllosoma	285	Sigmodon alleni	5.21914	Rodentia	9	0	1
491	Triatoma longipennis	285	Sigmodon alleni	3.80854	Rodentia	10	0	1
449	Triatoma recurva	285	Sigmodon alleni	3.17186	Rodentia	10	0	1
172	Triatoma brailovskyi	285	Sigmodon alleni	3.12381	Rodentia	10	0	1
308	Triatoma lecticularia	285	Sigmodon alleni	2.79857	Rodentia	10	0	1
449	Triatoma recurva	286	Sigmodon arizonae	11.0653	Rodentia	7	0	1
516	Triatoma sonoriana	286	Sigmodon arizonae	6.04078	Rodentia	9	0	1
258	Triatoma picturata	286	Sigmodon arizonae	5.67617	Rodentia	9	0	1
40	Triatoma rubida	286	Sigmodon arizonae	3.34129	Rodentia	10	0	1
172	Triatoma brailovskyi	286	Sigmodon arizonae	3.27182	Rodentia	10	0	1
491	Triatoma longipennis	286	Sigmodon arizonae	3.0327	Rodentia	10	0	1
68	Triatoma phyllosoma	286	Sigmodon arizonae	2.41216	Rodentia	10	0	1
491	Triatoma longipennis	28	Sigmodon fulviventer	4.41804	Rodentia	9	0	1
284	Triatoma zacatecensis	28	Sigmodon fulviventer	3.34363	Rodentia	10	0	1
365	Triatoma dimidiata golfo	296	Sigmodon hispidus	11.7376	Rodentia	6	1	1
319	Triatoma barberi	296	Sigmodon hispidus	4.39981	Rodentia	9	1	1
491	Triatoma longipennis	296	Sigmodon hispidus	4.09078	Rodentia	10	1	1
374	Triatoma neotomae	296	Sigmodon hispidus	3.95545	Rodentia	10	1	1
524	Triatoma woodi	296	Sigmodon hispidus	3.91815	Rodentia	10	1	1
235	Triatoma gerstaeckeri	296	Sigmodon hispidus	3.53059	Rodentia	10	1	1
227	Triatoma mazzottii	296	Sigmodon hispidus	3.41143	Rodentia	10	1	1
289	Triatoma pallidipennis	296	Sigmodon hispidus	3.03856	Rodentia	10	1	1
308	Triatoma lecticularia	296	Sigmodon hispidus	2.33718	Rodentia	10	1	1
485	Triatoma mexicana	296	Sigmodon hispidus	2.1735	Rodentia	10	1	1
319	Triatoma barberi	173	Sigmodon leucotis	4.02374	Rodentia	10	0	1
491	Triatoma longipennis	173	Sigmodon leucotis	2.39078	Rodentia	10	0	1
172	Triatoma brailovskyi	546	Sigmodon mascotensis	9.49625	Rodentia	7	1	1
491	Triatoma longipennis	546	Sigmodon mascotensis	7.70148	Rodentia	8	1	1
289	Triatoma pallidipennis	546	Sigmodon mascotensis	6.62761	Rodentia	8	1	1
68	Triatoma phyllosoma	546	Sigmodon mascotensis	6.5392	Rodentia	9	1	1
258	Triatoma picturata	546	Sigmodon mascotensis	6.45495	Rodentia	9	1	1
227	Triatoma mazzottii	546	Sigmodon mascotensis	5.73085	Rodentia	9	1	1
319	Triatoma barberi	546	Sigmodon mascotensis	4.18474	Rodentia	10	1	1
258	Triatoma picturata	211	Sorex emarginatus	7.05296	Soricomorpha	8	0	0
491	Triatoma longipennis	211	Sorex emarginatus	6.7862	Soricomorpha	8	0	0
319	Triatoma barberi	211	Sorex emarginatus	2.90997	Soricomorpha	10	0	0
289	Triatoma pallidipennis	211	Sorex emarginatus	2.86512	Soricomorpha	10	0	0
365	Triatoma dimidiata golfo	533	Sorex macrodon	2.62642	Soricomorpha	10	0	0
475	Triatoma protracta	514	Sorex ornatus	12.9642	Soricomorpha	6	0	0
171	Paratriatoma hirsuta	514	Sorex ornatus	6.40565	Soricomorpha	9	0	0
289	Triatoma pallidipennis	523	Sorex saussurei	7.10384	Soricomorpha	8	0	0
319	Triatoma barberi	523	Sorex saussurei	4.12056	Soricomorpha	10	0	0
491	Triatoma longipennis	523	Sorex saussurei	2.20825	Soricomorpha	10	0	0
319	Triatoma barberi	72	Sorex ventralis	3.17676	Soricomorpha	10	0	0
289	Triatoma pallidipennis	90	Sorex veraepacis	2.3219	Soricomorpha	10	0	0
68	Triatoma phyllosoma	90	Sorex veraepacis	2.1338	Soricomorpha	10	0	0
289	Triatoma pallidipennis	91	Spermophilus adocetus	4.26041	Rodentia	10	0	1
172	Triatoma brailovskyi	138	Spermophilus annulatus	17.6471	Rodentia	4	0	1
491	Triatoma longipennis	138	Spermophilus annulatus	13.174	Rodentia	6	0	1
289	Triatoma pallidipennis	138	Spermophilus annulatus	8.26237	Rodentia	8	0	1
258	Triatoma picturata	138	Spermophilus annulatus	7.36212	Rodentia	8	0	1
40	Triatoma rubida	138	Spermophilus annulatus	2.01355	Rodentia	10	0	1
40	Triatoma rubida	556	Spermophilus atricapillus	15.4793	Rodentia	5	0	0
24	Triatoma peninsularis	556	Spermophilus atricapillus	14.2923	Rodentia	5	0	0
171	Paratriatoma hirsuta	165	Spermophilus beecheyi	13.7686	Rodentia	5	1	1
475	Triatoma protracta	165	Spermophilus beecheyi	6.81223	Rodentia	8	1	1
374	Triatoma neotomae	370	Spermophilus mexicanus	10.4891	Rodentia	7	0	1
308	Triatoma lecticularia	370	Spermophilus mexicanus	7.22326	Rodentia	8	0	1
491	Triatoma longipennis	370	Spermophilus mexicanus	5.03731	Rodentia	9	0	1
235	Triatoma gerstaeckeri	370	Spermophilus mexicanus	4.60592	Rodentia	9	0	1
319	Triatoma barberi	370	Spermophilus mexicanus	2.90976	Rodentia	10	0	1
284	Triatoma zacatecensis	370	Spermophilus mexicanus	2.78689	Rodentia	10	0	1
524	Triatoma woodi	370	Spermophilus mexicanus	2.42105	Rodentia	10	0	1
289	Triatoma pallidipennis	370	Spermophilus mexicanus	2.12362	Rodentia	10	0	1
365	Triatoma dimidiata golfo	530	Spermophilus perotensis	3.13274	Rodentia	10	0	1
524	Triatoma woodi	262	Spermophilus spilosoma	5.18035	Rodentia	9	0	1
284	Triatoma zacatecensis	262	Spermophilus spilosoma	3.7821	Rodentia	10	0	1
381	Triatoma uhleri	318	Spermophilus tereticaudus	11.9683	Rodentia	6	0	1
475	Triatoma protracta	318	Spermophilus tereticaudus	9.33395	Rodentia	7	0	1
67	Triatoma sinaloensis	318	Spermophilus tereticaudus	7.65781	Rodentia	8	0	1
516	Triatoma sonoriana	318	Spermophilus tereticaudus	5.28541	Rodentia	9	0	1
171	Paratriatoma hirsuta	318	Spermophilus tereticaudus	4.56192	Rodentia	9	0	1
40	Triatoma rubida	318	Spermophilus tereticaudus	2.97166	Rodentia	10	0	1
449	Triatoma recurva	318	Spermophilus tereticaudus	2.97166	Rodentia	10	0	1
491	Triatoma longipennis	515	Spermophilus variegatus	6.96982	Rodentia	8	1	1
289	Triatoma pallidipennis	515	Spermophilus variegatus	4.9749	Rodentia	9	1	1
319	Triatoma barberi	515	Spermophilus variegatus	3.84467	Rodentia	10	1	1
374	Triatoma neotomae	515	Spermophilus variegatus	3.69076	Rodentia	10	1	1
284	Triatoma zacatecensis	515	Spermophilus variegatus	3.05823	Rodentia	10	1	1
485	Triatoma mexicana	515	Spermophilus variegatus	2.75533	Rodentia	10	1	1
381	Triatoma uhleri	515	Spermophilus variegatus	2.35109	Rodentia	10	1	1
308	Triatoma lecticularia	515	Spermophilus variegatus	2.27146	Rodentia	10	1	1
491	Triatoma longipennis	527	Spilogale angustifrons	12.2281	Carnivora	6	0	0
172	Triatoma brailovskyi	527	Spilogale angustifrons	6.26694	Carnivora	9	0	0
289	Triatoma pallidipennis	527	Spilogale angustifrons	4.31396	Carnivora	10	0	0
68	Triatoma phyllosoma	527	Spilogale angustifrons	2.4102	Carnivora	10	0	0
40	Triatoma rubida	249	Spilogale putorius	6.11971	Carnivora	9	0	0
24	Triatoma peninsularis	249	Spilogale putorius	3.78716	Carnivora	10	0	0
193	Dipetalogaster maxima	249	Spilogale putorius	3.78716	Carnivora	10	0	0
485	Triatoma mexicana	249	Spilogale putorius	3.53758	Carnivora	10	0	0
289	Triatoma pallidipennis	249	Spilogale putorius	3.14386	Carnivora	10	0	0
172	Triatoma brailovskyi	288	Spilogale pygmaea	13.6534	Carnivora	5	0	0
7	Triatoma dimidiata pacifico	288	Spilogale pygmaea	10.9787	Carnivora	7	0	0
308	Triatoma lecticularia	288	Spilogale pygmaea	6.14012	Carnivora	9	0	0
258	Triatoma picturata	288	Spilogale pygmaea	3.73791	Carnivora	10	0	0
491	Triatoma longipennis	288	Spilogale pygmaea	3.40414	Carnivora	10	0	0
289	Triatoma pallidipennis	288	Spilogale pygmaea	2.95537	Carnivora	10	0	0
227	Triatoma mazzottii	288	Spilogale pygmaea	2.32314	Carnivora	10	0	0
365	Triatoma dimidiata golfo	383	Sturnira lilium	7.9472	Chiroptera	8	1	1
7	Triatoma dimidiata pacifico	383	Sturnira lilium	6.20137	Chiroptera	9	1	1
491	Triatoma longipennis	383	Sturnira lilium	5.20021	Chiroptera	9	1	1
227	Triatoma mazzottii	383	Sturnira lilium	4.48367	Chiroptera	9	1	1
172	Triatoma brailovskyi	383	Sturnira lilium	4.33504	Chiroptera	9	1	1
258	Triatoma picturata	383	Sturnira lilium	3.82119	Chiroptera	10	1	1
289	Triatoma pallidipennis	383	Sturnira lilium	3.75552	Chiroptera	10	1	1
319	Triatoma barberi	383	Sturnira lilium	3.22057	Chiroptera	10	1	1
68	Triatoma phyllosoma	383	Sturnira lilium	3.14745	Chiroptera	10	1	1
239	Triatoma dimidiata yucatan	383	Sturnira lilium	2.89625	Chiroptera	10	1	1
485	Triatoma mexicana	383	Sturnira lilium	2.68893	Chiroptera	10	1	1
449	Triatoma recurva	383	Sturnira lilium	2.02991	Chiroptera	10	1	1
172	Triatoma brailovskyi	425	Sturnira ludovici	10.1958	Chiroptera	7	0	0
365	Triatoma dimidiata golfo	425	Sturnira ludovici	7.66684	Chiroptera	8	0	0
485	Triatoma mexicana	425	Sturnira ludovici	6.14033	Chiroptera	9	0	0
491	Triatoma longipennis	425	Sturnira ludovici	4.38388	Chiroptera	9	0	0
227	Triatoma mazzottii	425	Sturnira ludovici	3.79271	Chiroptera	10	0	0
319	Triatoma barberi	425	Sturnira ludovici	3.68316	Chiroptera	10	0	0
289	Triatoma pallidipennis	425	Sturnira ludovici	3.58871	Chiroptera	10	0	0
258	Triatoma picturata	425	Sturnira ludovici	2.88596	Chiroptera	10	0	0
68	Triatoma phyllosoma	425	Sturnira ludovici	2.5898	Chiroptera	10	0	0
284	Triatoma zacatecensis	460	Sylvilagus audubonii	5.62667	Lagomorpha	9	0	0
193	Dipetalogaster maxima	460	Sylvilagus audubonii	4.95835	Lagomorpha	9	0	0
475	Triatoma protracta	460	Sylvilagus audubonii	3.74359	Lagomorpha	10	0	0
67	Triatoma sinaloensis	460	Sylvilagus audubonii	3.15109	Lagomorpha	10	0	0
524	Triatoma woodi	460	Sylvilagus audubonii	2.29139	Lagomorpha	10	0	0
40	Triatoma rubida	460	Sylvilagus audubonii	2.2045	Lagomorpha	10	0	0
449	Triatoma recurva	460	Sylvilagus audubonii	2.2045	Lagomorpha	10	0	0
40	Triatoma rubida	105	Sylvilagus bachmani	9.84025	Lagomorpha	7	0	0
24	Triatoma peninsularis	105	Sylvilagus bachmani	6.05787	Lagomorpha	9	0	0
193	Dipetalogaster maxima	105	Sylvilagus bachmani	6.05787	Lagomorpha	9	0	0
365	Triatoma dimidiata golfo	214	Sylvilagus brasiliensis	13.4784	Lagomorpha	5	0	0
289	Triatoma pallidipennis	174	Sylvilagus cunicularius	5.68217	Lagomorpha	9	0	0
319	Triatoma barberi	174	Sylvilagus cunicularius	4.04469	Lagomorpha	10	0	0
7	Triatoma dimidiata pacifico	174	Sylvilagus cunicularius	3.0936	Lagomorpha	10	0	0
172	Triatoma brailovskyi	174	Sylvilagus cunicularius	3.05563	Lagomorpha	10	0	0
308	Triatoma lecticularia	174	Sylvilagus cunicularius	2.73532	Lagomorpha	10	0	0
491	Triatoma longipennis	478	Sylvilagus floridanus	5.63862	Lagomorpha	9	0	0
319	Triatoma barberi	478	Sylvilagus floridanus	4.28592	Lagomorpha	10	0	0
365	Triatoma dimidiata golfo	478	Sylvilagus floridanus	4.04295	Lagomorpha	10	0	0
235	Triatoma gerstaeckeri	478	Sylvilagus floridanus	3.64917	Lagomorpha	10	0	0
284	Triatoma zacatecensis	478	Sylvilagus floridanus	3.624	Lagomorpha	10	0	0
374	Triatoma neotomae	478	Sylvilagus floridanus	2.7224	Lagomorpha	10	0	0
308	Triatoma lecticularia	478	Sylvilagus floridanus	2.67594	Lagomorpha	10	0	0
319	Triatoma barberi	399	Tadarida brasiliensis	5.38367	Chiroptera	9	1	1
24	Triatoma peninsularis	399	Tadarida brasiliensis	5.21711	Chiroptera	9	1	1
289	Triatoma pallidipennis	399	Tadarida brasiliensis	4.772	Chiroptera	9	1	1
40	Triatoma rubida	399	Tadarida brasiliensis	4.23181	Chiroptera	10	1	1
193	Dipetalogaster maxima	399	Tadarida brasiliensis	3.30359	Chiroptera	10	1	1
485	Triatoma mexicana	399	Tadarida brasiliensis	3.1974	Chiroptera	10	1	1
381	Triatoma uhleri	399	Tadarida brasiliensis	3.0969	Chiroptera	10	1	1
491	Triatoma longipennis	399	Tadarida brasiliensis	3.02216	Chiroptera	10	1	1
475	Triatoma protracta	399	Tadarida brasiliensis	2.36458	Chiroptera	10	1	1
374	Triatoma neotomae	399	Tadarida brasiliensis	2.06421	Chiroptera	10	1	1
239	Triatoma dimidiata yucatan	528	Tadarida laticaudata	6.82109	Chiroptera	8	0	0
491	Triatoma longipennis	528	Tadarida laticaudata	3.24881	Chiroptera	10	0	0
289	Triatoma pallidipennis	528	Tadarida laticaudata	2.86512	Chiroptera	10	0	0
365	Triatoma dimidiata golfo	3	Tamandua mexicana	7.02106	Pilosa	8	0	0
239	Triatoma dimidiata yucatan	3	Tamandua mexicana	4.78741	Pilosa	9	0	0
227	Triatoma mazzottii	3	Tamandua mexicana	2.92468	Pilosa	10	0	0
7	Triatoma dimidiata pacifico	3	Tamandua mexicana	2.88037	Pilosa	10	0	0
68	Triatoma phyllosoma	3	Tamandua mexicana	2.01764	Pilosa	10	0	0
365	Triatoma dimidiata golfo	245	Tamandua tetradactyla	10.2488	Pilosa	7	0	0
491	Triatoma longipennis	338	Tamias bulleri	4.79857	Rodentia	9	0	1
227	Triatoma mazzottii	27	Tapirus bairdii	2.58819	Artiodactyla	10	0	0
193	Dipetalogaster maxima	376	Taxidea taxus	6.05787	Carnivora	9	0	0
475	Triatoma protracta	376	Taxidea taxus	4.71506	Carnivora	9	0	0
381	Triatoma uhleri	376	Taxidea taxus	3.95776	Carnivora	10	0	0
40	Triatoma rubida	376	Taxidea taxus	3.08171	Carnivora	10	0	0
516	Triatoma sonoriana	376	Taxidea taxus	2.56164	Carnivora	10	0	0
475	Triatoma protracta	117	Thomomys bottae	9.94504	Rodentia	7	0	1
40	Triatoma rubida	117	Thomomys bottae	8.79855	Rodentia	8	0	1
67	Triatoma sinaloensis	117	Thomomys bottae	5.37012	Rodentia	9	0	1
275	Triatoma nahuatlae	117	Thomomys bottae	5.37012	Rodentia	9	0	1
449	Triatoma recurva	117	Thomomys bottae	5.18596	Rodentia	9	0	1
171	Paratriatoma hirsuta	117	Thomomys bottae	4.68653	Rodentia	9	0	1
516	Triatoma sonoriana	117	Thomomys bottae	4.20925	Rodentia	10	0	1
24	Triatoma peninsularis	117	Thomomys bottae	3.98024	Rodentia	10	0	1
193	Dipetalogaster maxima	117	Thomomys bottae	3.98024	Rodentia	10	0	1
381	Triatoma uhleri	117	Thomomys bottae	3.81562	Rodentia	10	0	1
284	Triatoma zacatecensis	299	Thomomys umbrinus	4.88987	Rodentia	9	0	1
275	Triatoma nahuatlae	299	Thomomys umbrinus	3.7105	Rodentia	10	0	1
381	Triatoma uhleri	299	Thomomys umbrinus	3.46397	Rodentia	10	0	1
40	Triatoma rubida	299	Thomomys umbrinus	3.26841	Rodentia	10	0	1
491	Triatoma longipennis	299	Thomomys umbrinus	2.40316	Rodentia	10	0	1
449	Triatoma recurva	299	Thomomys umbrinus	2.38665	Rodentia	10	0	1
365	Triatoma dimidiata golfo	429	Thyroptera tricolor	5.59931	Chiroptera	9	1	0
7	Triatoma dimidiata pacifico	207	Tlacuatzin canescens	5.69685	Didelphimorphia	9	0	0
449	Triatoma recurva	207	Tlacuatzin canescens	5.69685	Didelphimorphia	9	0	0
491	Triatoma longipennis	207	Tlacuatzin canescens	5.26998	Didelphimorphia	9	0	0
289	Triatoma pallidipennis	207	Tlacuatzin canescens	5.03538	Didelphimorphia	9	0	0
258	Triatoma picturata	207	Tlacuatzin canescens	4.78216	Didelphimorphia	9	0	0
227	Triatoma mazzottii	207	Tlacuatzin canescens	4.50523	Didelphimorphia	9	0	0
172	Triatoma brailovskyi	207	Tlacuatzin canescens	4.34495	Didelphimorphia	9	0	0
319	Triatoma barberi	207	Tlacuatzin canescens	3.90655	Didelphimorphia	10	0	0
68	Triatoma phyllosoma	207	Tlacuatzin canescens	3.13567	Didelphimorphia	10	0	0
7	Triatoma dimidiata pacifico	17	Tonatia evotis	5.33611	Chiroptera	9	0	0
365	Triatoma dimidiata golfo	17	Tonatia evotis	2.00302	Chiroptera	10	0	0
365	Triatoma dimidiata golfo	196	Trachops cirrhosus	5.3681	Chiroptera	9	0	0
7	Triatoma dimidiata pacifico	196	Trachops cirrhosus	2.46174	Chiroptera	10	0	0
7	Triatoma dimidiata pacifico	175	Tylomys nudicaudatus	8.65056	Rodentia	8	0	0
227	Triatoma mazzottii	175	Tylomys nudicaudatus	7.17854	Rodentia	8	0	0
365	Triatoma dimidiata golfo	175	Tylomys nudicaudatus	6.00905	Rodentia	9	0	0
68	Triatoma phyllosoma	175	Tylomys nudicaudatus	3.69585	Rodentia	10	0	0
7	Triatoma dimidiata pacifico	321	Urocyon cinereoargenteus	4.52312	Carnivora	9	1	1
289	Triatoma pallidipennis	321	Urocyon cinereoargenteus	4.31995	Carnivora	9	1	1
227	Triatoma mazzottii	321	Urocyon cinereoargenteus	3.60726	Carnivora	10	1	1
40	Triatoma rubida	321	Urocyon cinereoargenteus	2.88091	Carnivora	10	1	1
24	Triatoma peninsularis	321	Urocyon cinereoargenteus	2.35934	Carnivora	10	1	1
193	Dipetalogaster maxima	321	Urocyon cinereoargenteus	2.35934	Carnivora	10	1	1
524	Triatoma woodi	321	Urocyon cinereoargenteus	2.35934	Carnivora	10	1	1
491	Triatoma longipennis	321	Urocyon cinereoargenteus	2.35208	Carnivora	10	1	1
7	Triatoma dimidiata pacifico	237	Uroderma bilobatum	5.2088	Chiroptera	9	1	0
365	Triatoma dimidiata golfo	237	Uroderma bilobatum	2.97935	Chiroptera	10	1	0
227	Triatoma mazzottii	237	Uroderma bilobatum	2.01645	Chiroptera	10	1	0
7	Triatoma dimidiata pacifico	145	Uroderma magnirostrum	7.67524	Chiroptera	8	0	0
227	Triatoma mazzottii	145	Uroderma magnirostrum	5.43597	Chiroptera	9	0	0
7	Triatoma dimidiata pacifico	204	Vampyressa pusilla	7.90438	Chiroptera	8	0	0
227	Triatoma mazzottii	204	Vampyressa pusilla	5.52103	Chiroptera	9	0	0
365	Triatoma dimidiata golfo	204	Vampyressa pusilla	3.01088	Chiroptera	10	0	0
68	Triatoma phyllosoma	204	Vampyressa pusilla	2.92775	Chiroptera	10	0	0
7	Triatoma dimidiata pacifico	322	Vampyressa thyone	5.33611	Chiroptera	9	0	0
68	Triatoma phyllosoma	322	Vampyressa thyone	4.15588	Chiroptera	10	0	0
227	Triatoma mazzottii	322	Vampyressa thyone	3.71654	Chiroptera	10	0	0
365	Triatoma dimidiata golfo	322	Vampyressa thyone	2.00302	Chiroptera	10	0	0
365	Triatoma dimidiata golfo	76	Vampyrodes caraccioli	5.09284	Chiroptera	9	0	1
227	Triatoma mazzottii	76	Vampyrodes caraccioli	2.74738	Chiroptera	10	0	1
365	Triatoma dimidiata golfo	176	Vampyrum spectrum	5.59931	Chiroptera	9	1	0
171	Paratriatoma hirsuta	482	Vulpes velox	4.29177	Carnivora	10	0	0
381	Triatoma uhleri	482	Vulpes velox	3.59075	Carnivora	10	0	0
40	Triatoma rubida	482	Vulpes velox	2.77677	Carnivora	10	0	0
172	Triatoma brailovskyi	438	Xenomys nelsoni	9.29561	Rodentia	7	0	0
308	Triatoma lecticularia	438	Xenomys nelsoni	8.46761	Rodentia	8	0	0
491	Triatoma longipennis	438	Xenomys nelsoni	7.6403	Rodentia	8	0	0
289	Triatoma pallidipennis	438	Xenomys nelsoni	6.80165	Rodentia	8	0	0
